# Supplementary material for: Global methylation silencing of clustered proto-cadherin genes in cervical cancer: serving as diagnostic markers comparable to HPV
Source: Cancer Med. 2014 Nov 21;4(1):43–55. doi: 10.1002/cam4.335 (PMC4312117; doi:10.1002/cam4.335)
Supplement: Supplementary file 3 [file cam40004-0043-sd3.xls]

PEAK_ID	CHROMOSOME	PEAK_START	PEAK_END	PEAK_SCORE	FEATURE_TRACK	FEATURE_STRAND	FEATURE_START	FEATURE_END	FEATURE_TO_PEAK_DISTANCE	Name	Parent	accession	description	ncbi_gene_id	synonyms	PEAK_ATTR
0	chr2	853943	855102	5.710000	transcription_start_site	-	855159	855159	636	LOC642837	33069	XM_926237	similar to SR protein related family member (rsr-1)	642837	-
1	chr10	126906574	126907323	5.460000	transcription_start_site	-	126907265	126907265	316	LOC642622	09383	XM_930958	hypothetical protein LOC642622	642622	-
1	chr10	126906574	126907323	5.460000	transcription_start_site	-	126906474	126906474	-474	FLJ40536	09382	AK097855	FLJ40536 protein	399819	-
2	chr20	25938339	25938878	5.040000	transcription_start_site	+	25938469	25938469	139	N/A	37803	BC062357	Homo sapiens cDNA clone MGC:71350 IMAGE:4544641, complete cds.	N/A	N/A
3	chrX	128740842	128741791	4.980000	transcription_start_site	+	128741640	128741640	-323	CXorf9	43489	NM_018990	chromosome X open reading frame 9	54440	753P9|SLY
3	chrX	128740842	128741791	4.980000	transcription_start_site	+	128741640	128741640	-323	CXorf9	43488	BC051881	chromosome X open reading frame 9	54440	753P9|SLY
4	chr7	157010798	157011427	4.730000	transcription_start_site	+	157011237	157011237	-124	N/A	59515	AK098637	Homo sapiens cDNA FLJ25771 fis, clone TST06415.	N/A	N/A
5	chr15	87967276	87968211	4.640000	transcription_start_site	+	87968053	87968053	-309	C15orf42	21400	NM_152259	chromosome 15 open reading frame 42	90381	FLJ41618|MGC45866
5	chr15	87967276	87968211	4.640000	transcription_start_site	+	87968503	87968503	-759	C15orf42	21401	BC033209	chromosome 15 open reading frame 42	90381	FLJ41618|MGC45866
6	chr8	86895975	86898617	4.570000	transcription_start_site	-	86897801	86897801	505	REXO1L1	60864	AF495523	REX1, RNA exonuclease 1 homolog (S. cerevisiae)-like 1	254958	GOR
6	chr8	86895975	86898617	4.570000	transcription_start_site	-	86898259	86898259	963	REXO1L6P	60869	XM_376784	REX1, RNA exonuclease 1 homolog (S. cerevisiae)-like 6 (pseudogene)	401467	-
7	chrX	109548157	109549096	4.500000	transcription_start_site	+	109548940	109548940	-313	RGAG1	43248	NM_020769	retrotransposon gag domain containing 1	57529	KIAA1318
8	chr13	113568454	113569418	4.420000	transcription_start_site	-	113568650	113568650	-286	FLJ41484	17493	NM_001039799	hypothetical protein LOC650669	650669	-
9	chr8	86760698	86762541	4.410000	transcription_start_site	-	86762520	86762520	900	REXO1L1	60863	NM_172239	REX1, RNA exonuclease 1 homolog (S. cerevisiae)-like 1	254958	GOR
9	chr8	86760698	86762541	4.410000	transcription_start_site	-	86762520	86762520	900	REXO1L1	60862	AF495523	REX1, RNA exonuclease 1 homolog (S. cerevisiae)-like 1	254958	GOR
10	chr12	31835936	31836485	4.280000	transcription_start_site	-	31836442	31836442	231	LOC440093	14148	BC066906	similar to H3 histone, family 3B	440093	-
10	chr12	31835936	31836485	4.280000	transcription_start_site	-	31836442	31836442	231	LOC440093	14147	NM_001013699	similar to H3 histone, family 3B	440093	-
11	chr5	38631054	38631523	4.280000	transcription_start_site	-	38631253	38631253	-35	LIFR	50638	NM_002310	leukemia inhibitory factor receptor	3977	CD118|SJS2|STWS|SWS
12	chr19	14646620	14647164	4.140000	transcription_start_site	-	14646810	14646810	-82	EMR3	30305	NM_032571	egf-like module containing, mucin-like, hormone receptor-like 3	84658	-
12	chr19	14646620	14647164	4.140000	transcription_start_site	-	14646810	14646810	-82	EMR3	30306	NM_152939	egf-like module containing, mucin-like, hormone receptor-like 3	84658	-
12	chr19	14646620	14647164	4.140000	transcription_start_site	-	14646627	14646627	-265	EMR3	30307	AY358817	egf-like module containing, mucin-like, hormone receptor-like 3	84658	-
13	chr8	86871871	86873718	4.110000	transcription_start_site	-	86873697	86873697	902	REXO1L1	60865	AF495523	REX1, RNA exonuclease 1 homolog (S. cerevisiae)-like 1	254958	GOR
14	chr1	30969291	30970230	4.090000	transcription_start_site	-	30969474	30969474	-286	MATN1	01491	NM_002379	matrilin 1, cartilage matrix protein	4146	CMP|CRTM
15	chr5	360094	360738	4.070000	transcription_start_site	+	361311	361311	-895	N/A	50264	AK128087	Homo sapiens cDNA FLJ46208 fis, clone TESTI4010979.	N/A	N/A
16	chr12	131818563	131820427	4.030000	transcription_start_site	-	131818753	131818753	-742	KIAA0692	16460	XM_930911	KIAA0692	23141	FLJ22280|FLJ36132
17	chr16	32172054	32172993	4.010000	transcription_start_site	+	32172145	32172145	378	N/A	23255	BC096733	Homo sapiens TP53TG3 protein, mRNA (cDNA clone MGC:119889 IMAGE:40015196), complete cds.	N/A	N/A
17	chr16	32172054	32172993	4.010000	transcription_start_site	+	32172145	32172145	378	TP53TG3	23256	BC099842	TP53TG3 protein	24150	TP53TG3A
17	chr16	32172054	32172993	4.010000	transcription_start_site	+	32172144	32172144	379	TP53TG3	23254	NM_016212	TP53TG3 protein	24150	TP53TG3A
17	chr16	32172054	32172993	4.010000	transcription_start_site	+	32172143	32172143	380	TP53TG3	23253	NM_015369	TP53TG3 protein	24150	TP53TG3A
18	chr8	86908165	86910007	4.000000	transcription_start_site	-	86909985	86909985	899	REXO1L1	60870	AF495523	REX1, RNA exonuclease 1 homolog (S. cerevisiae)-like 1	254958	GOR
18	chr8	86908165	86910007	4.000000	transcription_start_site	-	86910167	86910167	1081	REXO1L7P	60871	XM_496985	REX1, RNA exonuclease 1 homolog (S. cerevisiae)-like 7 (pseudogene)	441363	-
19	chr19	50988110	50988750	3.980000	transcription_start_site	-	50987900	50987900	-530	DMWD	31804	NM_004943	dystrophia myotonica-containing WD repeat motif	1762	59|D19S593E|DMR-N9|DMRN9
20	chrX	111211507	111212451	3.980000	transcription_start_site	+	111212908	111212908	-929	ZCCHC16	43266	NM_001004308	zinc finger, CCHC domain containing 16	340595	FLJ46608|Mart4
21	chr8	86884061	86885908	3.900000	transcription_start_site	-	86885887	86885887	902	REXO1L1	60867	AF495523	REX1, RNA exonuclease 1 homolog (S. cerevisiae)-like 1	254958	GOR
21	chr8	86884061	86885908	3.900000	transcription_start_site	-	86886069	86886069	1084	REXO1L2P	60868	XM_496984	REX1, RNA exonuclease 1 homolog (S. cerevisiae)-like 2 (pseudogene)	441362	GOR
22	chr1	149414861	149415611	3.820000	transcription_start_site	-	149415081	149415081	-155	TMOD4	04173	AK092700	tropomodulin 4 (muscle)	29765	DKFZp779I0852|Sk-Tmod
22	chr1	149414861	149415611	3.820000	transcription_start_site	-	149415081	149415081	-155	TMOD4	04174	BC017810	tropomodulin 4 (muscle)	29765	DKFZp779I0852|Sk-Tmod
22	chr1	149414861	149415611	3.820000	transcription_start_site	-	149415050	149415050	-186	TMOD4	04172	NM_013353	tropomodulin 4 (muscle)	29765	DKFZp779I0852|Sk-Tmod
23	chr2	242594088	242594837	3.810000	transcription_start_site	+	242594514	242594514	-51	FLJ38379	37227	AK095698	hypothetical protein FLJ38379	285097	-
24	chr5	14731051	14731690	3.810000	transcription_start_site	+	14731835	14731835	-464	FAM105B	50400	BC007706	family with sequence similarity 105, member B	90268	FLJ34884
24	chr5	14731051	14731690	3.810000	transcription_start_site	+	14731835	14731835	-464	FAM105B	50401	NM_138348	family with sequence similarity 105, member B	90268	FLJ34884
25	chr22	48865708	48866482	3.800000	transcription_start_site	-	48866041	48866041	-54	MLC1	41402	NM_015166	megalencephalic leukoencephalopathy with subcortical cysts 1	23209	KIAA0027|LVM|MLC|VL
25	chr22	48865708	48866482	3.800000	transcription_start_site	-	48865866	48865866	-229	MLC1	41405	BC070042	megalencephalic leukoencephalopathy with subcortical cysts 1	23209	KIAA0027|LVM|MLC|VL
25	chr22	48865708	48866482	3.800000	transcription_start_site	-	48865865	48865865	-230	MLC1	41403	NM_139202	megalencephalic leukoencephalopathy with subcortical cysts 1	23209	KIAA0027|LVM|MLC|VL
25	chr22	48865708	48866482	3.800000	transcription_start_site	-	48865865	48865865	-230	MLC1	41406	BC028425	megalencephalic leukoencephalopathy with subcortical cysts 1	23209	KIAA0027|LVM|MLC|VL
26	chr3	52233062	52234021	3.800000	transcription_start_site	-	52233247	52233247	-294	TLR9	45710	NM_138688	toll-like receptor 9	54106	CD289
27	chr16	87759722	87760446	3.760000	transcription_start_site	+	87760291	87760291	-207	LOC400558	24442	AK130578	FLJ27068 protein	400558	FLJ27068
28	chr17	76666462	76667126	3.760000	transcription_start_site	+	76667160	76667160	-366	N/A	27993	AK094659	Homo sapiens cDNA FLJ37340 fis, clone BRAMY2020574.	N/A	N/A
29	chr8	28403816	28404474	3.730000	transcription_start_site	-	28403703	28403703	-442	FBXO16	60170	NM_172366	F-box protein 16	157574	FBX16|MGC125923|MGC125924|MGC125925
29	chr8	28403816	28404474	3.730000	transcription_start_site	-	28403673	28403673	-472	FBXO16	60171	BC102026	F-box protein 16	157574	FBX16|MGC125923|MGC125924|MGC125925
29	chr8	28403816	28404474	3.730000	transcription_start_site	-	28403673	28403673	-472	FBXO16	60172	BC102028	F-box protein 16	157574	FBX16|MGC125923|MGC125924|MGC125925
29	chr8	28403816	28404474	3.730000	transcription_start_site	-	28403653	28403653	-492	FBXO16	60173	BC074986	F-box protein 16	157574	FBX16|MGC125923|MGC125924|MGC125925
30	chr19	50140583	50141242	3.710000	transcription_start_site	+	50141082	50141082	-169	APOC2	31702	NM_000483	apolipoprotein C-II	344	MGC75082
31	chr1	43768337	43769086	3.660000	transcription_start_site	+	43769133	43769133	-421	PTPRF	02024	NM_130440	protein tyrosine phosphatase, receptor type, F	5792	FLJ43335|FLJ45062|FLJ45567|LAR
31	chr1	43768337	43769086	3.660000	transcription_start_site	+	43769133	43769133	-421	PTPRF	02025	Y00815	protein tyrosine phosphatase, receptor type, F	5792	FLJ43335|FLJ45062|FLJ45567|LAR
31	chr1	43768337	43769086	3.660000	transcription_start_site	+	43769133	43769133	-421	PTPRF	02023	NM_002840	protein tyrosine phosphatase, receptor type, F	5792	FLJ43335|FLJ45062|FLJ45567|LAR
31	chr1	43768337	43769086	3.660000	transcription_start_site	+	43769147	43769147	-435	PTPRF	02026	BC048768	protein tyrosine phosphatase, receptor type, F	5792	FLJ43335|FLJ45062|FLJ45567|LAR
31	chr1	43768337	43769086	3.660000	transcription_start_site	+	43769160	43769160	-448	PTPRF	02027	BC048416	protein tyrosine phosphatase, receptor type, F	5792	FLJ43335|FLJ45062|FLJ45567|LAR
32	chr11	4617021	4617745	3.640000	transcription_start_site	+	4617596	4617596	-213	OR51D1	09893	NM_001004751	olfactory receptor, family 51, subfamily D, member 1	390038	OR11-14|OR51D1Q
33	chr17	40280420	40280974	3.640000	transcription_start_site	+	40280804	40280804	-107	HIGD1B	26677	NM_016438	HIG1 domain family, member 1B	51751	CLST11240|CLST11240-15
33	chr17	40280420	40280974	3.640000	transcription_start_site	+	40280804	40280804	-107	HIGD1B	26676	BC020667	HIG1 domain family, member 1B	51751	CLST11240|CLST11240-15
34	chr20	48890297	48890761	3.640000	transcription_start_site	-	48890719	48890719	190	N/A	38587	BC112282	Homo sapiens thymosin-like 6, mRNA (cDNA clone MGC:138487 IMAGE:8327750), complete cds.	N/A	N/A
35	chr16	3433008	3434033	3.630000	transcription_start_site	-	3433491	3433491	-29	ZNF597	22123	BC029899	zinc finger protein 597	146434	FLJ33071
35	chr16	3433008	3434033	3.630000	transcription_start_site	-	3433491	3433491	-29	ZNF597	22122	NM_152457	zinc finger protein 597	146434	FLJ33071
36	chr16	32730172	32731121	3.630000	transcription_start_site	-	32730246	32730246	-400	LOC647176	23268	XM_930206	similar to Kinase suppressor of ras-1 (Kinase suppressor of ras)	647176	-
37	chr16	33168337	33170466	3.630000	transcription_start_site	+	33169620	33169620	-218	TP53TG3	23288	BC099842	TP53TG3 protein	24150	TP53TG3A
37	chr16	33168337	33170466	3.630000	transcription_start_site	+	33169620	33169620	-218	N/A	23287	BC096733	Homo sapiens TP53TG3 protein, mRNA (cDNA clone MGC:119889 IMAGE:40015196), complete cds.	N/A	N/A
37	chr16	33168337	33170466	3.630000	transcription_start_site	+	33169624	33169624	-222	LOC653551	23289	XM_930449	similar to TP53TG3 protein	653551	-
37	chr16	33168337	33170466	3.630000	transcription_start_site	+	33169626	33169626	-224	LOC653551	23290	XM_934856	similar to TP53TG3 protein	653551	-
38	chr6	31026748	31027714	3.630000	transcription_start_site	+	31027537	31027537	-306	DPCR1	53912	NM_080870	diffuse panbronchiolitis critical region 1	135656	MGC126710|MGC126712|PBLT|bCX105N19.6
38	chr6	31026748	31027714	3.630000	transcription_start_site	+	31026878	31026878	353	DPCR1	53911	AL833738	diffuse panbronchiolitis critical region 1	135656	MGC126710|MGC126712|PBLT|bCX105N19.6
38	chr6	31026748	31027714	3.630000	transcription_start_site	+	31027629	31027629	-398	DPCR1	53913	BC101661	diffuse panbronchiolitis critical region 1	135656	MGC126710|MGC126712|PBLT|bCX105N19.6
38	chr6	31026748	31027714	3.630000	transcription_start_site	+	31027694	31027694	-463	DPCR1	53914	BC069477	diffuse panbronchiolitis critical region 1	135656	MGC126710|MGC126712|PBLT|bCX105N19.6
39	chr20	55568756	55569701	3.610000	transcription_start_site	+	55569542	55569542	-313	PCK1	38682	NM_002591	phosphoenolpyruvate carboxykinase 1 (soluble)	5105	MGC22652|PEPCK1|PEPCKC
39	chr20	55568756	55569701	3.610000	transcription_start_site	+	55569571	55569571	-342	PCK1	38683	BC023978	phosphoenolpyruvate carboxykinase 1 (soluble)	5105	MGC22652|PEPCK1|PEPCKC
40	chr20	34921490	34922464	3.600000	transcription_start_site	-	34921690	34921690	-287	C20orf117	38130	AK126630	chromosome 20 open reading frame 117	140710	FLJ44670|KIAA0889|dJ132F21.1
40	chr20	34921490	34922464	3.600000	transcription_start_site	-	34921690	34921690	-287	C20orf117	38129	NM_199181	chromosome 20 open reading frame 117	140710	FLJ44670|KIAA0889|dJ132F21.1
41	chr17	70178076	70178620	3.560000	transcription_start_site	+	70178864	70178864	-516	RAB37	27595	NM_175738	RAB37, member RAS oncogene family	326624	FLJ30284|FLJ32507
41	chr17	70178076	70178620	3.560000	transcription_start_site	+	70178867	70178867	-519	RAB37	27596	BC040547	RAB37, member RAS oncogene family	326624	FLJ30284|FLJ32507
42	chr8	144225141	144226699	3.560000	transcription_start_site	-	144226153	144226153	233	LOC642276	61498	XM_925825	similar to CG3950-PA	642276	-
42	chr8	144225141	144226699	3.560000	transcription_start_site	-	144226660	144226660	740	LOC642295	61499	XM_925838	hypothetical protein LOC642295	642295	-
43	chr6	101018081	101018745	3.500000	transcription_start_site	-	101018272	101018272	-141	SIM1	55310	NM_005068	single-minded homolog 1 (Drosophila)	6492	-
44	chr15	41771583	41772328	3.430000	transcription_start_site	+	41772375	41772375	-419	CKMT1A	20123	NM_001015001	creatine kinase, mitochondrial 1A	548596	CKMT1|UMTCK
45	chr19	48977071	48978000	3.430000	transcription_start_site	-	48977249	48977249	-286	KCNN4	31623	NM_002250	potassium intermediate/small conductance calcium-activated channel, subfamily N, member 4	3783	IK1|IKCA1|KCA4|KCa3.1|SK4|hIKCa1|hKCa4|hSK4
45	chr19	48977071	48978000	3.430000	transcription_start_site	-	48976862	48976862	-673	KCNN4	31624	BC015337	potassium intermediate/small conductance calcium-activated channel, subfamily N, member 4	3783	IK1|IKCA1|KCA4|KCa3.1|SK4|hIKCa1|hKCa4|hSK4
46	chr19	49267359	49268509	3.420000	transcription_start_site	+	49268136	49268136	-202	ZNF284	31646	NM_001037813	zinc finger protein 284	342909	-
47	chrX	134781481	134781815	3.410000	transcription_start_site	-	134781660	134781660	12	RP13-36C9.6	43639	NM_001007551	cancer/testis antigen CT45-5	441521	CT45-5
48	chr11	617530	618084	3.400000	transcription_start_site	-	617173	617173	-634	SCT	09652	NM_021920	secretin	6343	-
49	chr10	134628543	134629167	3.390000	transcription_start_site	+	134629027	134629027	-172	LOC399829	09487	AK125849	FLJ43861 protein	399829	-
49	chr10	134628543	134629167	3.390000	transcription_start_site	+	134629033	134629033	-178	LOC399829	09488	XM_927466	FLJ43861 protein	399829	-
50	chrX	153953027	153953683	3.390000	transcription_start_site	+	153952994	153952994	361	BRCC3	44113	BC006540	BRCA1/BRCA2-containing complex, subunit 3	79184	BRCC36|C6.1A|CXorf53
50	chrX	153953027	153953683	3.390000	transcription_start_site	+	153952903	153952903	452	BRCC3	44111	NM_001018055	BRCA1/BRCA2-containing complex, subunit 3	79184	BRCC36|C6.1A|CXorf53
50	chrX	153953027	153953683	3.390000	transcription_start_site	+	153952903	153952903	452	BRCC3	44112	NM_024332	BRCA1/BRCA2-containing complex, subunit 3	79184	BRCC36|C6.1A|CXorf53
50	chrX	153953027	153953683	3.390000	transcription_start_site	-	153952830	153952830	-525	MTCP1	44108	NM_001018024	mature T-cell proliferation 1	4515	C6.1B
50	chrX	153953027	153953683	3.390000	transcription_start_site	-	153952829	153952829	-526	MTCP1	44109	NM_001018025	mature T-cell proliferation 1	4515	C6.1B
50	chrX	153953027	153953683	3.390000	transcription_start_site	-	153952703	153952703	-652	MTCP1	44110	BC002600	mature T-cell proliferation 1	4515	C6.1B
51	chr1	144794391	144794916	3.380000	transcription_start_site	-	144794101	144794101	-552	NBPF11	03741	NM_183372	neuroblastoma breakpoint family, member 11	200030	NBG
51	chr1	144794391	144794916	3.380000	transcription_start_site	-	144793788	144793788	-865	NBPF11	03743	BX648497	neuroblastoma breakpoint family, member 11	200030	NBG
52	chr8	57395816	57396555	3.350000	transcription_start_site	-	57395795	57395795	-390	RDHE2	60539	NM_138969	retinal short chain dehydrogenase reductase isoform 1	195814	FLJ33105|RDH#2|RDH-E2
52	chr8	57395816	57396555	3.350000	transcription_start_site	-	57395288	57395288	-897	RDHE2	60540	AY444559	retinal short chain dehydrogenase reductase isoform 1	195814	FLJ33105|RDH#2|RDH-E2
52	chr8	57395816	57396555	3.350000	transcription_start_site	-	57395236	57395236	-949	RDHE2	60541	BC037219	retinal short chain dehydrogenase reductase isoform 1	195814	FLJ33105|RDH#2|RDH-E2
52	chr8	57395816	57396555	3.350000	transcription_start_site	-	57395208	57395208	-977	RDHE2	60538	BC064525	retinal short chain dehydrogenase reductase isoform 1	195814	FLJ33105|RDH#2|RDH-E2
53	chr14	100262203	100262732	3.330000	transcription_start_site	+	100262981	100262981	-513	DLK1	19210	NM_001032997	delta-like 1 homolog (Drosophila)	8788	FA1|PREF1|Pref-1|ZOG|pG2
53	chr14	100262203	100262732	3.330000	transcription_start_site	+	100263005	100263005	-537	DLK1	19212	NM_003836	delta-like 1 homolog (Drosophila)	8788	FA1|PREF1|Pref-1|ZOG|pG2
53	chr14	100262203	100262732	3.330000	transcription_start_site	+	100263005	100263005	-537	DLK1	19211	BC007741	delta-like 1 homolog (Drosophila)	8788	FA1|PREF1|Pref-1|ZOG|pG2
53	chr14	100262203	100262732	3.330000	transcription_start_site	+	100263009	100263009	-541	DLK1	19213	BC014015	delta-like 1 homolog (Drosophila)	8788	FA1|PREF1|Pref-1|ZOG|pG2
53	chr14	100262203	100262732	3.330000	transcription_start_site	+	100263038	100263038	-570	DLK1	19214	BC013197	delta-like 1 homolog (Drosophila)	8788	FA1|PREF1|Pref-1|ZOG|pG2
54	chr11	61713498	61714039	3.320000	transcription_start_site	+	61714263	61714263	-494	SCGB1D1	11172	BC062693	secretoglobin, family 1D, member 1	10648	LIPA|LPHA|MGC71958
54	chr11	61713498	61714039	3.320000	transcription_start_site	+	61714285	61714285	-516	SCGB1D1	11173	BC069289	secretoglobin, family 1D, member 1	10648	LIPA|LPHA|MGC71958
54	chr11	61713498	61714039	3.320000	transcription_start_site	+	61714285	61714285	-516	SCGB1D1	11174	NM_006552	secretoglobin, family 1D, member 1	10648	LIPA|LPHA|MGC71958
55	chr19	48075526	48076460	3.320000	transcription_start_site	-	48075711	48075711	-282	PSG1	31568	NM_006905	pregnancy specific beta-1-glycoprotein 1	5669	B1G1|CD66f|DHFRP2|FLJ90598|FLJ90654|PBG1|PSBG1|PSG IIA-d|PSGGA|PSGIIA-a|PSGIIA-b|PSGIIA-c|SP1
55	chr19	48075526	48076460	3.320000	transcription_start_site	-	48075706	48075706	-287	PSG1	31565	AK075135	pregnancy specific beta-1-glycoprotein 1	5669	B1G1|CD66f|DHFRP2|FLJ90598|FLJ90654|PBG1|PSBG1|PSG IIA-d|PSGGA|PSGIIA-a|PSGIIA-b|PSGIIA-c|SP1
55	chr19	48075526	48076460	3.320000	transcription_start_site	-	48075672	48075672	-321	PSG1	31564	AK075079	pregnancy specific beta-1-glycoprotein 1	5669	B1G1|CD66f|DHFRP2|FLJ90598|FLJ90654|PBG1|PSBG1|PSG IIA-d|PSGGA|PSGIIA-a|PSGIIA-b|PSGIIA-c|SP1
55	chr19	48075526	48076460	3.320000	transcription_start_site	-	48075670	48075670	-323	PSG4	31558	BC008405	pregnancy specific beta-1-glycoprotein 4	5672	PSG9
55	chr19	48075526	48076460	3.320000	transcription_start_site	-	48075659	48075659	-334	PSG1	31567	M20879	pregnancy specific beta-1-glycoprotein 1	5669	B1G1|CD66f|DHFRP2|FLJ90598|FLJ90654|PBG1|PSBG1|PSG IIA-d|PSGGA|PSGIIA-a|PSGIIA-b|PSGIIA-c|SP1
55	chr19	48075526	48076460	3.320000	transcription_start_site	-	48075639	48075639	-354	PSG1	31566	M17908	pregnancy specific beta-1-glycoprotein 1	5669	B1G1|CD66f|DHFRP2|FLJ90598|FLJ90654|PBG1|PSBG1|PSG IIA-d|PSGGA|PSGIIA-a|PSGIIA-b|PSGIIA-c|SP1
55	chr19	48075526	48076460	3.320000	transcription_start_site	-	48075632	48075632	-361	PSG1	31563	BC058285	pregnancy specific beta-1-glycoprotein 1	5669	B1G1|CD66f|DHFRP2|FLJ90598|FLJ90654|PBG1|PSBG1|PSG IIA-d|PSGGA|PSGIIA-a|PSGIIA-b|PSGIIA-c|SP1
56	chr6	112481472	112482226	3.320000	transcription_start_site	+	112481970	112481970	-121	WISP3	55473	NM_003880	WNT1 inducible signaling pathway protein 3	8838	CCN6|LIBC|MGC125987|MGC125988|MGC125989|PPAC|PPD
56	chr6	112481472	112482226	3.320000	transcription_start_site	+	112482063	112482063	-214	WISP3	55474	NM_198239	WNT1 inducible signaling pathway protein 3	8838	CCN6|LIBC|MGC125987|MGC125988|MGC125989|PPAC|PPD
56	chr6	112481472	112482226	3.320000	transcription_start_site	+	112482115	112482115	-266	WISP3	55476	BC105941	WNT1 inducible signaling pathway protein 3	8838	CCN6|LIBC|MGC125987|MGC125988|MGC125989|PPAC|PPD
56	chr6	112481472	112482226	3.320000	transcription_start_site	+	112482115	112482115	-266	WISP3	55475	BC105940	WNT1 inducible signaling pathway protein 3	8838	CCN6|LIBC|MGC125987|MGC125988|MGC125989|PPAC|PPD
57	chr2	176736432	176737277	3.290000	transcription_start_site	+	176737050	176737050	-195	HOXD3	35950	NM_006898	homeobox D3	3232	HOX1D|HOX4|HOX4A|Hox-4.1|MGC10470
58	chr3	103028768	103029416	3.280000	transcription_start_site	+	103029546	103029546	-454	NFKBIZ	46197	NM_001005474	nuclear factor of kappa light polypeptide gene enhancer in B-cells inhibitor, zeta	64332	FLJ30225|FLJ34463|IKBZ|INAP|MAIL
59	chr3	188870393	188871746	3.270000	transcription_start_site	-	188870895	188870895	-174	SST	47626	NM_001048	somatostatin	6750	SMST
59	chr3	188870393	188871746	3.270000	transcription_start_site	-	188870800	188870800	-269	SST	47627	BC032625	somatostatin	6750	SMST
60	chr17	75775416	75776345	3.260000	transcription_start_site	+	75776193	75776193	-312	CARD14	27961	NM_052819	caspase recruitment domain family, member 14	79092	BIMP2|CARMA2
61	chr5	101862697	101863456	3.260000	transcription_start_site	-	101862619	101862619	-457	SLCO6A1	51483	BC034976	solute carrier organic anion transporter family, member 6A1	133482	GST|MGC26949|OATP6A1|OATPY
61	chr5	101862697	101863456	3.260000	transcription_start_site	-	101862590	101862590	-486	SLCO6A1	51484	NM_173488	solute carrier organic anion transporter family, member 6A1	133482	GST|MGC26949|OATP6A1|OATPY
61	chr5	101862697	101863456	3.260000	transcription_start_site	-	101862516	101862516	-560	SLCO6A1	51482	AK131445	solute carrier organic anion transporter family, member 6A1	133482	GST|MGC26949|OATP6A1|OATPY
62	chr14	56346185	56347998	3.250000	transcription_start_site	-	56346937	56346937	-154	OTX2	18322	BC032579	orthodenticle homolog 2 (Drosophila)	5015	MGC45000
62	chr14	56346185	56347998	3.250000	transcription_start_site	-	56346937	56346937	-154	OTX2	18320	NM_021728	orthodenticle homolog 2 (Drosophila)	5015	MGC45000
63	chr19	17238553	17239387	3.250000	transcription_start_site	+	17239231	17239231	-261	HSPC142	30452	NM_014173	HSPC142 protein	29086	-
63	chr19	17238553	17239387	3.250000	transcription_start_site	+	17239231	17239231	-261	HSPC142	30451	NM_001033549	HSPC142 protein	29086	-
63	chr19	17238553	17239387	3.250000	transcription_start_site	+	17239241	17239241	-271	HSPC142	30453	AF161491	HSPC142 protein	29086	-
63	chr19	17238553	17239387	3.250000	transcription_start_site	+	17239251	17239251	-281	HSPC142	30454	BC006244	HSPC142 protein	29086	-
63	chr19	17238553	17239387	3.250000	transcription_start_site	+	17239276	17239276	-306	HSPC142	30455	BC091491	HSPC142 protein	29086	-
63	chr19	17238553	17239387	3.250000	transcription_start_site	+	17239285	17239285	-315	HSPC142	30456	BC000788	HSPC142 protein	29086	-
64	chr2	202353956	202354785	3.250000	transcription_start_site	-	202353983	202353983	-387	ALS2	36302	NM_020919	amyotrophic lateral sclerosis 2 (juvenile)	57679	ALS2CR6|ALSJ|FLJ31851|IAHSP|KIAA1563|MGC87187|PLSJ
64	chr2	202353956	202354785	3.250000	transcription_start_site	-	202353910	202353910	-460	ALS2	36304	BC029174	amyotrophic lateral sclerosis 2 (juvenile)	57679	ALS2CR6|ALSJ|FLJ31851|IAHSP|KIAA1563|MGC87187|PLSJ
64	chr2	202353956	202354785	3.250000	transcription_start_site	-	202353907	202353907	-463	ALS2	36305	AK023024	amyotrophic lateral sclerosis 2 (juvenile)	57679	ALS2CR6|ALSJ|FLJ31851|IAHSP|KIAA1563|MGC87187|PLSJ
64	chr2	202353956	202354785	3.250000	transcription_start_site	-	202353902	202353902	-468	ALS2	36303	BC071576	amyotrophic lateral sclerosis 2 (juvenile)	57679	ALS2CR6|ALSJ|FLJ31851|IAHSP|KIAA1563|MGC87187|PLSJ
65	chr1	20384373	20385037	3.230000	transcription_start_site	+	20385164	20385164	-459	UBXD3	00994	NM_152376	UBX domain containing 3	127733	FLJ25429
65	chr1	20384373	20385037	3.230000	transcription_start_site	+	20385164	20385164	-459	UBXD3	00993	BC047428	UBX domain containing 3	127733	FLJ25429
66	chr12	121577465	121578322	3.230000	transcription_start_site	+	121577761	121577761	132	KNTC1	16236	NM_014708	kinetochore associated 1	9735	FLJ36151|KIAA0166|ROD
66	chr12	121577465	121578322	3.230000	transcription_start_site	-	121577500	121577500	-393	FLJ11021	16232	AK094465	similar to splicing factor, arginine/serine-rich 4	65117	-
66	chr12	121577465	121578322	3.230000	transcription_start_site	-	121577500	121577500	-393	FLJ11021	16230	NM_198262	similar to splicing factor, arginine/serine-rich 4	65117	-
66	chr12	121577465	121578322	3.230000	transcription_start_site	-	121577499	121577499	-394	FLJ11021	16228	NM_023012	similar to splicing factor, arginine/serine-rich 4	65117	-
66	chr12	121577465	121578322	3.230000	transcription_start_site	-	121577499	121577499	-394	FLJ11021	16229	NM_198261	similar to splicing factor, arginine/serine-rich 4	65117	-
66	chr12	121577465	121578322	3.230000	transcription_start_site	-	121577483	121577483	-410	FLJ11021	16231	BC067773	similar to splicing factor, arginine/serine-rich 4	65117	-
66	chr12	121577465	121578322	3.230000	transcription_start_site	-	121577436	121577436	-457	FLJ11021	16234	BX640711	similar to splicing factor, arginine/serine-rich 4	65117	-
66	chr12	121577465	121578322	3.230000	transcription_start_site	-	121577424	121577424	-469	FLJ11021	16235	CR623961	similar to splicing factor, arginine/serine-rich 4	65117	-
66	chr12	121577465	121578322	3.230000	transcription_start_site	-	121577423	121577423	-470	FLJ11021	16233	BC008684	similar to splicing factor, arginine/serine-rich 4	65117	-
67	chr14	55302516	55303190	3.220000	transcription_start_site	+	55302716	55302716	137	LOC645683	18312	XM_928691	similar to ribosomal protein L13a	645683	-
67	chr14	55302516	55303190	3.220000	transcription_start_site	+	55302715	55302715	138	N/A	18311	BC067891	Homo sapiens cDNA clone MGC:87657 IMAGE:5271409, complete cds.	N/A	N/A
68	chr10	23256168	23256739	3.210000	transcription_start_site	+	23256965	23256965	-511	ARMC3	07292	BC039312	armadillo repeat containing 3	219681	FLJ25845|FLJ32827|RP11-300B11.1
68	chr10	23256168	23256739	3.210000	transcription_start_site	+	23256965	23256965	-511	ARMC3	07293	NM_173081	armadillo repeat containing 3	219681	FLJ25845|FLJ32827|RP11-300B11.1
69	chr17	78391033	78391986	3.200000	transcription_start_site	-	78391188	78391188	-321	FLJ13841	28198	NM_024702	hypothetical protein LOC79755	79755	MGC125667|MGC125668
69	chr17	78391033	78391986	3.200000	transcription_start_site	-	78391179	78391179	-330	FLJ13841	28199	BC109036	hypothetical protein LOC79755	79755	MGC125667|MGC125668
70	chr19	3788785	3789439	3.200000	transcription_start_site	-	3788658	3788658	-454	KIAA1086	29463	XM_047610	KIAA1086	23217	-
71	chr7	99654007	99654966	3.190000	transcription_start_site	+	99654178	99654178	308	MGC2463	58301	BC107873	hypothetical protein LOC79037	79037	MGC104322|MGC138295|MGC138297
71	chr7	99654007	99654966	3.190000	transcription_start_site	+	99654806	99654806	-319	MGC2463	58302	NM_024070	hypothetical protein LOC79037	79037	MGC104322|MGC138295|MGC138297
71	chr7	99654007	99654966	3.190000	transcription_start_site	+	99655390	99655390	-903	MGC2463	58303	BC112090	hypothetical protein LOC79037	79037	MGC104322|MGC138295|MGC138297
72	chr8	88955074	88955655	3.190000	transcription_start_site	-	88955411	88955411	46	WDR21C	60889	BC111778	WD repeat domain 21C	138009	FLJ35775|MGC133227
72	chr8	88955074	88955655	3.190000	transcription_start_site	-	88955412	88955412	47	WDR21C	60888	NM_152418	WD repeat domain 21C	138009	FLJ35775|MGC133227
73	chr9	138461302	138461941	3.190000	transcription_start_site	-	138461930	138461930	308	KIAA0310	64293	AK074565	KIAA0310	9919	RP11-413M3.10
73	chr9	138461302	138461941	3.190000	transcription_start_site	-	138461278	138461278	-343	KIAA0310	64277	XM_931429	KIAA0310	9919	RP11-413M3.10
74	chr12	6768119	6769078	3.180000	transcription_start_site	+	6769004	6769004	-405	CD4	13467	NM_000616	CD4 molecule	920	CD4mut
74	chr12	6768119	6769078	3.180000	transcription_start_site	+	6769004	6769004	-405	CD4	13466	BC025782	CD4 molecule	920	CD4mut
75	chr22	43560448	43561182	3.180000	transcription_start_site	+	43561071	43561071	-256	ARHGAP8	41295	AF544240	Rho GTPase activating protein 8	23779	BPGAP1|FLJ20185|PP610
76	chr1	44170779	44171728	3.170000	transcription_start_site	+	44171578	44171578	-324	ARTN	02049	NM_057091	artemin	9048	EVN|NBN
76	chr1	44170779	44171728	3.170000	transcription_start_site	+	44172070	44172070	-816	ARTN	02050	BC062375	artemin	9048	EVN|NBN
77	chr16	2776429	2777358	3.160000	transcription_start_site	-	2776709	2776709	-184	PRSS33	22015	BC062334	protease, serine, 33	260429	EOS
77	chr16	2776429	2777358	3.160000	transcription_start_site	-	2776613	2776613	-280	PRSS33	22016	NM_152891	protease, serine, 33	260429	EOS
78	chr17	36899464	36900413	3.160000	transcription_start_site	-	36899642	36899642	-296	KRTHA6	26357	NM_003771	keratin, hair, acidic, 6	8689	HA6|hHa6
79	chr3	42107251	42107900	3.160000	transcription_start_site	+	42107749	42107749	-173	TRAK1	45136	AB028965	trafficking protein, kinesin binding 1	22906	OIP106
80	chr5	34020651	34021307	3.160000	transcription_start_site	-	34020537	34020537	-442	SLC45A2	50538	NM_016180	solute carrier family 45, member 2	51151	1A1|AIM1|MATP
80	chr5	34020651	34021307	3.160000	transcription_start_site	-	34020537	34020537	-442	SLC45A2	50539	NM_001012509	solute carrier family 45, member 2	51151	1A1|AIM1|MATP
80	chr5	34020651	34021307	3.160000	transcription_start_site	-	34020503	34020503	-476	SLC45A2	50540	BC064405	solute carrier family 45, member 2	51151	1A1|AIM1|MATP
81	chrY	1673869	1674498	3.160000	transcription_start_site	+	1674347	1674347	-163	ASMT	44200	NM_004043	acetylserotonin O-methyltransferase	438	ASMTY|HIOMT|HIOMTY
82	chr1	1254852	1255941	3.150000	transcription_start_site	+	1256588	1256588	-1191	TAS1R3	00132	NM_152228	taste receptor, type 1, member 3	83756	T1R3
83	chr11	46324798	46325362	3.140000	transcription_start_site	+	46325594	46325594	-514	DGKZ	10679	NM_003646	diacylglycerol kinase, zeta 104kDa	8525	DAGK5|DAGK6|DGK-ZETA|hDGKzeta
83	chr11	46324798	46325362	3.140000	transcription_start_site	+	46325697	46325697	-617	DGKZ	10680	U51477	diacylglycerol kinase, zeta 104kDa	8525	DAGK5|DAGK6|DGK-ZETA|hDGKzeta
83	chr11	46324798	46325362	3.140000	transcription_start_site	+	46325707	46325707	-627	DGKZ	10681	BC041770	diacylglycerol kinase, zeta 104kDa	8525	DAGK5|DAGK6|DGK-ZETA|hDGKzeta
84	chr1	147553439	147554288	3.130000	transcription_start_site	+	147554977	147554977	-1113	LOC388692	03974	NM_001013644	hypothetical gene supported by AK123662	388692	-
85	chr22	15869197	15869926	3.130000	transcription_start_site	-	15869112	15869112	-449	GAB4	39830	NM_001037814	GRB2-associated binding protein family, member 4	128954	-
86	chr5	40870967	40871796	3.130000	transcription_start_site	-	40871144	40871144	-237	RPL37	50661	NM_000997	ribosomal protein L37	6167	DKFZp686G1699|MGC99572
86	chr5	40870967	40871796	3.130000	transcription_start_site	-	40871067	40871067	-314	RPL37	50662	BC079477	ribosomal protein L37	6167	DKFZp686G1699|MGC99572
87	chr11	63418813	63419357	3.120000	transcription_start_site	+	63419206	63419206	-121	MARK2	11329	NM_001039469	MAP/microtubule affinity-regulating kinase 2	2011	EMK1|MGC99619|PAR-1
88	chr19	40511459	40512123	3.120000	transcription_start_site	+	40511929	40511929	-138	FLJ22814	30930	AK026467	hypothetical protein FLJ22814	79978	-
88	chr19	40511459	40512123	3.120000	transcription_start_site	+	40511951	40511951	-160	CD22	30931	X59350	CD22 molecule	933	MGC130020|SIGLEC-2|SIGLEC2
88	chr19	40511459	40512123	3.120000	transcription_start_site	+	40511952	40511952	-161	CD22	30932	NM_001771	CD22 molecule	933	MGC130020|SIGLEC-2|SIGLEC2
89	chr1	15299896	15300646	3.110000	transcription_start_site	+	15300683	15300683	-412	FLJ43806	00729	NM_201628	hypothetical protein FLJ43806	399563	MGC126686|RP1-21O18.1
89	chr1	15299896	15300646	3.110000	transcription_start_site	+	15300716	15300716	-445	FLJ43806	00730	BC101637	hypothetical protein FLJ43806	399563	MGC126686|RP1-21O18.1
90	chr17	43288050	43288494	3.100000	transcription_start_site	-	43288239	43288239	-33	SP6	26840	NM_199262	Sp6 transcription factor	80320	KLF14|MGC119662|MGC119663|MGC119664|MGC119665
90	chr17	43288050	43288494	3.100000	transcription_start_site	-	43288138	43288138	-134	SP6	26841	BC103951	Sp6 transcription factor	80320	KLF14|MGC119662|MGC119663|MGC119664|MGC119665
91	chr6	167969622	167970076	3.100000	transcription_start_site	-	167970238	167970238	389	LOC653483	56273	AB016898	similar to myeloid/lymphoid or mixed-lineage leukemia (trithorax homolog, Drosophila)%3B translocated to, 4	653483	-
91	chr6	167969622	167970076	3.100000	transcription_start_site	+	167970519	167970519	-670	MLLT4	56275	NM_001040001	myeloid/lymphoid or mixed-lineage leukemia (trithorax homolog, Drosophila)%3B translocated to, 4	4301	AF-6|AF6|AFADIN|FLJ34371|RP3-431P23.3
91	chr6	167969622	167970076	3.100000	transcription_start_site	+	167970519	167970519	-670	MLLT4	56274	NM_001040000	myeloid/lymphoid or mixed-lineage leukemia (trithorax homolog, Drosophila)%3B translocated to, 4	4301	AF-6|AF6|AFADIN|FLJ34371|RP3-431P23.3
91	chr6	167969622	167970076	3.100000	transcription_start_site	+	167970661	167970661	-812	MLLT4	56276	NM_005936	myeloid/lymphoid or mixed-lineage leukemia (trithorax homolog, Drosophila)%3B translocated to, 4	4301	AF-6|AF6|AFADIN|FLJ34371|RP3-431P23.3
92	chr19	62702331	62702872	3.090000	transcription_start_site	+	62703114	62703114	-512	MGC4728	32935	AK057209	similar to hypothetical protein FLJ23233	374928	-
92	chr19	62702331	62702872	3.090000	transcription_start_site	+	62703120	62703120	-518	MGC4728	32937	NM_198542	similar to hypothetical protein FLJ23233	374928	-
92	chr19	62702331	62702872	3.090000	transcription_start_site	+	62703120	62703120	-518	MGC4728	32936	BC005167	similar to hypothetical protein FLJ23233	374928	-
93	chr20	29896403	29897832	3.090000	transcription_start_site	-	29897081	29897081	-36	FKHL18	37849	BC013408	forkhead-like 18 (Drosophila)	2307	FREAC10|MGC4544
93	chr20	29896403	29897832	3.090000	transcription_start_site	-	29897081	29897081	-36	FKHL18	37850	NM_004118	forkhead-like 18 (Drosophila)	2307	FREAC10|MGC4544
94	chr9	106704	109189	3.080000	transcription_start_site	-	108417	108417	470	FOXD4	61804	BC089432	forkhead box D4	2298	FKHL9|FOXD4A|FREAC5|MGC105106
94	chr9	106704	109189	3.080000	transcription_start_site	-	108419	108419	472	FOXD4	61803	NM_207305	forkhead box D4	2298	FKHL9|FOXD4A|FREAC5|MGC105106
95	chr16	32594255	32596320	3.070000	transcription_start_site	-	32594949	32594949	-338	N/A	23263	BC096733	Homo sapiens TP53TG3 protein, mRNA (cDNA clone MGC:119889 IMAGE:40015196), complete cds.	N/A	N/A
95	chr16	32594255	32596320	3.070000	transcription_start_site	-	32594949	32594949	-338	TP53TG3	23264	BC099842	TP53TG3 protein	24150	TP53TG3A
95	chr16	32594255	32596320	3.070000	transcription_start_site	-	32594945	32594945	-342	LOC653535	23261	XM_930444	similar to TP53TG3 protein	653535	-
95	chr16	32594255	32596320	3.070000	transcription_start_site	-	32594943	32594943	-344	LOC653535	23262	XM_934842	similar to TP53TG3 protein	653535	-
96	chr5	45732154	45732818	3.070000	transcription_start_site	-	45731977	45731977	-509	HCN1	50737	NM_021072	hyperpolarization activated cyclic nucleotide-gated potassium channel 1	348980	BCNG-1|BCNG1|HAC-2
97	chr5	150928506	150928957	3.070000	transcription_start_site	-	150928698	150928698	-33	FAT2	52477	NM_001447	FAT tumor suppressor homolog 2 (Drosophila)	2196	CDHF8|HFAT2|MEGF1
98	chr5	153762754	153763698	3.070000	transcription_start_site	+	153763529	153763529	-303	GALNT10	52507	NM_017540	UDP-N-acetyl-alpha-D-galactosamine:polypeptide N-acetylgalactosaminyltransferase 10 (GalNAc-T10)	55568	DKFZp586H0623|FLJ00205|FLJ11715|GalNAcT10|pp-GalNAc-T10
99	chr7	75751719	75752283	3.070000	transcription_start_site	+	75752310	75752310	-309	FLJ37078	57828	NM_001039212	hypothetical protein FLJ37078	222183	FLJ35271
99	chr7	75751719	75752283	3.070000	transcription_start_site	+	75752310	75752310	-309	FLJ37078	57829	NM_153043	hypothetical protein FLJ37078	222183	FLJ35271
99	chr7	75751719	75752283	3.070000	transcription_start_site	+	75752594	75752594	-593	FLJ37078	57830	BC063788	hypothetical protein FLJ37078	222183	FLJ35271
100	chrX	135941545	135942284	3.070000	transcription_start_site	-	135941499	135941499	-415	GPR101	43676	BC069439	G protein-coupled receptor 101	83550	GPCR6
100	chrX	135941545	135942284	3.070000	transcription_start_site	-	135941499	135941499	-415	GPR101	43675	NM_054021	G protein-coupled receptor 101	83550	GPCR6
101	chr10	70699373	70699917	3.060000	transcription_start_site	+	70699761	70699761	-116	HK1	08074	NM_033497	hexokinase 1	3098	HK1-ta|HK1-tb|HKI|HXK1
101	chr10	70699373	70699917	3.060000	transcription_start_site	+	70699761	70699761	-116	HK1	08075	NM_033498	hexokinase 1	3098	HK1-ta|HK1-tb|HKI|HXK1
101	chr10	70699373	70699917	3.060000	transcription_start_site	+	70699761	70699761	-116	HK1	08076	NM_033500	hexokinase 1	3098	HK1-ta|HK1-tb|HKI|HXK1
101	chr10	70699373	70699917	3.060000	transcription_start_site	+	70699766	70699766	-121	HK1	08077	AK128226	hexokinase 1	3098	HK1-ta|HK1-tb|HKI|HXK1
102	chr9	32979705	32980160	3.060000	transcription_start_site	-	32979893	32979893	-39	APTX	62176	BC001628	aprataxin	54840	AOA|AOA1|AXA1|EAOH|EOAHA|FHA-HIT|FLJ20157|MGC1072
102	chr9	32979705	32980160	3.060000	transcription_start_site	-	32980086	32980086	153	APTX	62169	AY302071	aprataxin	54840	AOA|AOA1|AXA1|EAOH|EOAHA|FHA-HIT|FLJ20157|MGC1072
102	chr9	32979705	32980160	3.060000	transcription_start_site	-	32980086	32980086	153	APTX	62162	NM_017692	aprataxin	54840	AOA|AOA1|AXA1|EAOH|EOAHA|FHA-HIT|FLJ20157|MGC1072
102	chr9	32979705	32980160	3.060000	transcription_start_site	-	32980086	32980086	153	APTX	62168	AY302068	aprataxin	54840	AOA|AOA1|AXA1|EAOH|EOAHA|FHA-HIT|FLJ20157|MGC1072
103	chr11	71577459	71578023	3.050000	transcription_start_site	+	71578249	71578249	-508	FOLR1	11945	NM_016725	folate receptor 1 (adult)	2348	FBP|FOLR|FR-alpha|MOv18
103	chr11	71577459	71578023	3.050000	transcription_start_site	+	71578302	71578302	-561	FOLR1	11946	BC002947	folate receptor 1 (adult)	2348	FBP|FOLR|FR-alpha|MOv18
103	chr11	71577459	71578023	3.050000	transcription_start_site	+	71578387	71578387	-646	FOLR1	11947	NM_016724	folate receptor 1 (adult)	2348	FBP|FOLR|FR-alpha|MOv18
103	chr11	71577459	71578023	3.050000	transcription_start_site	+	71578606	71578606	-865	FOLR1	11948	NM_000802	folate receptor 1 (adult)	2348	FBP|FOLR|FR-alpha|MOv18
104	chr17	45804907	45805361	3.050000	transcription_start_site	-	45805320	45805320	186	MRPL27	26989	NM_148570	mitochondrial ribosomal protein L27	51264	L27mt|MGC23716
104	chr17	45804907	45805361	3.050000	transcription_start_site	-	45805532	45805532	398	MRPL27	26991	BC001066	mitochondrial ribosomal protein L27	51264	L27mt|MGC23716
104	chr17	45804907	45805361	3.050000	transcription_start_site	-	45805542	45805542	408	MRPL27	26992	BC021986	mitochondrial ribosomal protein L27	51264	L27mt|MGC23716
104	chr17	45804907	45805361	3.050000	transcription_start_site	-	45805561	45805561	427	MRPL27	26990	NM_148571	mitochondrial ribosomal protein L27	51264	L27mt|MGC23716
104	chr17	45804907	45805361	3.050000	transcription_start_site	-	45805561	45805561	427	MRPL27	26988	NM_016504	mitochondrial ribosomal protein L27	51264	L27mt|MGC23716
104	chr17	45804907	45805361	3.050000	transcription_start_site	+	45805588	45805588	-454	EME1	26993	NM_152463	essential meiotic endonuclease 1 homolog 1 (S. pombe)	146956	FLJ31364|MMS4L
105	chr18	42815025	42816174	3.050000	transcription_start_site	-	42815633	42815633	33	TCEB3B	28742	BC103911	transcription elongation factor B polypeptide 3B (elongin A2)	51224	ELOA2|HsT832|MGC119351|TCEB3L
105	chr18	42815025	42816174	3.050000	transcription_start_site	-	42815986	42815986	386	TCEB3B	28741	NM_016427	transcription elongation factor B polypeptide 3B (elongin A2)	51224	ELOA2|HsT832|MGC119351|TCEB3L
105	chr18	42815025	42816174	3.050000	transcription_start_site	-	42815990	42815990	390	TCEB3B	28740	BC036022	transcription elongation factor B polypeptide 3B (elongin A2)	51224	ELOA2|HsT832|MGC119351|TCEB3L
106	chr5	140167056	140167605	3.050000	transcription_start_site	+	140166870	140166870	460	PCDHA4	52097	BC112102	protocadherin alpha 4	56144	CNR1|CNRN1|CRNR1|MGC138307|PCDH-ALPHA4
107	chr18	45273058	45273700	3.040000	transcription_start_site	-	45272904	45272904	-475	RPL17	28778	NM_001035006	ribosomal protein L17	6139	MGC117162|rpL23
107	chr18	45273058	45273700	3.040000	transcription_start_site	-	45272851	45272851	-528	RPL17	28779	BC017831	ribosomal protein L17	6139	MGC117162|rpL23
107	chr18	45273058	45273700	3.040000	transcription_start_site	-	45272851	45272851	-528	RPL17	28776	BC066324	ribosomal protein L17	6139	MGC117162|rpL23
107	chr18	45273058	45273700	3.040000	transcription_start_site	-	45272849	45272849	-530	RPL17	28773	NM_000985	ribosomal protein L17	6139	MGC117162|rpL23
107	chr18	45273058	45273700	3.040000	transcription_start_site	-	45272847	45272847	-532	RPL17	28775	BC066323	ribosomal protein L17	6139	MGC117162|rpL23
107	chr18	45273058	45273700	3.040000	transcription_start_site	-	45272836	45272836	-543	RPL17	28774	BC000502	ribosomal protein L17	6139	MGC117162|rpL23
108	chr19	59076481	59077145	3.040000	transcription_start_site	+	59077278	59077278	-465	PRKCG	32566	NM_002739	protein kinase C, gamma	5582	MGC57564|PKC-gamma|PKCC|PKCG|SCA14
108	chr19	59076481	59077145	3.040000	transcription_start_site	+	59077374	59077374	-561	PRKCG	32567	BC047876	protein kinase C, gamma	5582	MGC57564|PKC-gamma|PKCC|PKCG|SCA14
109	chr7	71977417	71977756	3.040000	transcription_start_site	-	71977592	71977592	5	LOC441251	57518	NM_001034844	similar to Williams Beuren syndrome chromosome region 19	441251	MGC119297
109	chr7	71977417	71977756	3.040000	transcription_start_site	-	71977733	71977733	146	LOC653312	57517	XM_927410	similar to similar to Williams Beuren syndrome chromosome region 19	653312	-
110	chr17	53760378	53761247	3.030000	transcription_start_site	-	53761120	53761120	307	BZRAP1	27149	AB014512	benzodiazapine receptor (peripheral) associated protein 1	9256	KIAA0612|PRAX-1|RIM-BP1|RIMBP1
110	chr17	53760378	53761247	3.030000	transcription_start_site	-	53760477	53760477	-335	BZRAP1	27148	NM_004758	benzodiazapine receptor (peripheral) associated protein 1	9256	KIAA0612|PRAX-1|RIM-BP1|RIMBP1
111	chr19	55833325	55833874	3.030000	transcription_start_site	-	55833114	55833114	-485	SYT3	32274	NM_032298	synaptotagmin III	84258	DKFZp761O132|SytIII
112	chr3	39483784	39484234	3.030000	transcription_start_site	+	39484174	39484174	-165	MOBP	45097	NM_182935	myelin-associated oligodendrocyte basic protein	4336	MGC87379
113	chr19	53935905	53936550	3.020000	transcription_start_site	-	53935782	53935782	-445	RASIP1	32016	NM_017805	Ras interacting protein 1	54922	FLJ20401|RAIN
113	chr19	53935905	53936550	3.020000	transcription_start_site	-	53935649	53935649	-578	RASIP1	32017	BC028614	Ras interacting protein 1	54922	FLJ20401|RAIN
114	chr8	145809700	145810456	3.020000	transcription_start_site	-	145809699	145809699	-379	KIAA1688	61709	NM_025251	KIAA1688 protein	80728	-
114	chr8	145809700	145810456	3.020000	transcription_start_site	-	145809696	145809696	-382	KIAA1688	61708	AB051475	KIAA1688 protein	80728	-
115	chr12	8271283	8272217	3.010000	transcription_start_site	-	8271464	8271464	-286	FAM90A1	13589	NM_018088	family with sequence similarity 90, member A1	55138	FLJ10408
115	chr12	8271283	8272217	3.010000	transcription_start_site	-	8271461	8271461	-289	FAM90A1	13590	BC042608	family with sequence similarity 90, member A1	55138	FLJ10408
116	chr19	59705328	59705992	3.010000	transcription_start_site	+	59705824	59705824	-164	LAIR2	32660	NM_002288	leukocyte-associated immunoglobulin-like receptor 2	3904	CD306|MGC71634
116	chr19	59705328	59705992	3.010000	transcription_start_site	+	59705824	59705824	-164	LAIR2	32661	NM_021270	leukocyte-associated immunoglobulin-like receptor 2	3904	CD306|MGC71634
116	chr19	59705328	59705992	3.010000	transcription_start_site	+	59705934	59705934	-274	LAIR2	32662	BC069366	leukocyte-associated immunoglobulin-like receptor 2	3904	CD306|MGC71634
117	chrX	152798526	152799371	3.010000	transcription_start_site	+	152799320	152799320	-371	LCA10	43984	NM_001039768	lung carcinoma-associated protein	643736	-
117	chrX	152798526	152799371	3.010000	transcription_start_site	+	152799326	152799326	-377	LCA10	43985	XM_927025	lung carcinoma-associated protein	643736	-
118	chr1	205012263	205013212	2.990000	transcription_start_site	-	205012462	205012462	-275	IL10	06046	NM_000572	interleukin 10	3586	CSIF|IL-10|IL10A|MGC126450|MGC126451|TGIF
118	chr1	205012263	205013212	2.990000	transcription_start_site	-	205012459	205012459	-278	IL10	06047	BC104252	interleukin 10	3586	CSIF|IL-10|IL10A|MGC126450|MGC126451|TGIF
119	chr21	34210148	34210878	2.980000	transcription_start_site	-	34210028	34210028	-485	ATP5O	39302	NM_001697	ATP synthase, H+ transporting, mitochondrial F1 complex, O subunit (oligomycin sensitivity conferring protein)	539	ATPO|OSCP
119	chr21	34210148	34210878	2.980000	transcription_start_site	-	34209955	34209955	-558	ATP5O	39304	BC022865	ATP synthase, H+ transporting, mitochondrial F1 complex, O subunit (oligomycin sensitivity conferring protein)	539	ATPO|OSCP
119	chr21	34210148	34210878	2.980000	transcription_start_site	-	34209941	34209941	-572	ATP5O	39303	BC021233	ATP synthase, H+ transporting, mitochondrial F1 complex, O subunit (oligomycin sensitivity conferring protein)	539	ATPO|OSCP
120	chr9	94775805	94776759	2.980000	transcription_start_site	+	94776601	94776601	-319	FGD3	63070	BC111054	FYVE, RhoGEF and PH domain containing 3	89846	FLJ00004|MGC117260|ZFYVE5
120	chr9	94775805	94776759	2.980000	transcription_start_site	+	94776602	94776602	-320	FGD3	63071	NM_033086	FYVE, RhoGEF and PH domain containing 3	89846	FLJ00004|MGC117260|ZFYVE5
121	chr9	112009656	112010500	2.980000	transcription_start_site	-	112009735	112009735	-343	C9orf152	63357	NM_001012993	chromosome 9 open reading frame 152	401546	MGC131682|bA470J20.2
121	chr9	112009656	112010500	2.980000	transcription_start_site	-	112009625	112009625	-453	C9orf152	63358	BC110807	chromosome 9 open reading frame 152	401546	MGC131682|bA470J20.2
122	chr2	45021585	45022518	2.970000	transcription_start_site	+	45022364	45022364	-312	SIX3	33770	NM_005413	sine oculis homeobox homolog 3 (Drosophila)	6496	HPE2
123	chr6	10663137	10664091	2.970000	transcription_start_site	+	10663934	10663934	-320	GCNT2	53299	NM_001491	glucosaminyl (N-acetyl) transferase 2, I-branching enzyme (I blood group)	2651	GCNT2C|GCNT5|IGNT|II|NACGT1|NAGCT1|ULG3|bA360O19.2|bA421M1.1
123	chr6	10663137	10664091	2.970000	transcription_start_site	+	10664622	10664622	-1008	GCNT2	53300	BC074802	glucosaminyl (N-acetyl) transferase 2, I-branching enzyme (I blood group)	2651	GCNT2C|GCNT5|IGNT|II|NACGT1|NAGCT1|ULG3|bA360O19.2|bA421M1.1
124	chr19	46188443	46189217	2.960000	transcription_start_site	+	46189043	46189043	-213	CYP2B6	31425	BC067430	cytochrome P450, family 2, subfamily B, polypeptide 6	1555	CPB6|CYP2B|CYPIIB6|IIB1|P450
124	chr19	46188443	46189217	2.960000	transcription_start_site	+	46189043	46189043	-213	CYP2B6	31426	NM_000767	cytochrome P450, family 2, subfamily B, polypeptide 6	1555	CPB6|CYP2B|CYPIIB6|IIB1|P450
125	chr9	34448875	34449350	2.960000	transcription_start_site	+	34448822	34448822	290	DNAI1	62252	BC030583	dynein, axonemal, intermediate polypeptide 1	27019	CILD1|ICS|MGC26204|PCD
125	chr9	34448875	34449350	2.960000	transcription_start_site	+	34448810	34448810	302	DNAI1	62251	NM_012144	dynein, axonemal, intermediate polypeptide 1	27019	CILD1|ICS|MGC26204|PCD
125	chr9	34448875	34449350	2.960000	transcription_start_site	-	34448568	34448568	-544	C9orf25	62248	AK123887	chromosome 9 open reading frame 25	203259	FLJ39031|bA573M23.5
125	chr9	34448875	34449350	2.960000	transcription_start_site	-	34448568	34448568	-544	C9orf25	62247	NM_147202	chromosome 9 open reading frame 25	203259	FLJ39031|bA573M23.5
125	chr9	34448875	34449350	2.960000	transcription_start_site	-	34448568	34448568	-544	C9orf25	62249	AK096350	chromosome 9 open reading frame 25	203259	FLJ39031|bA573M23.5
125	chr9	34448875	34449350	2.960000	transcription_start_site	-	34448568	34448568	-544	C9orf25	62250	BC041009	chromosome 9 open reading frame 25	203259	FLJ39031|bA573M23.5
126	chr16	46737989	46738947	2.950000	transcription_start_site	-	46738182	46738182	-286	ABCC12	23357	NM_033226	ATP-binding cassette, sub-family C (CFTR/MRP), member 12	94160	MGC27071|MRP9
126	chr16	46737989	46738947	2.950000	transcription_start_site	-	46738182	46738182	-286	ABCC12	23359	NM_145188	ATP-binding cassette, sub-family C (CFTR/MRP), member 12	94160	MGC27071|MRP9
126	chr16	46737989	46738947	2.950000	transcription_start_site	-	46738182	46738182	-286	ABCC12	23361	NM_145190	ATP-binding cassette, sub-family C (CFTR/MRP), member 12	94160	MGC27071|MRP9
126	chr16	46737989	46738947	2.950000	transcription_start_site	-	46738182	46738182	-286	ABCC12	23360	NM_145189	ATP-binding cassette, sub-family C (CFTR/MRP), member 12	94160	MGC27071|MRP9
126	chr16	46737989	46738947	2.950000	transcription_start_site	-	46738182	46738182	-286	ABCC12	23358	NM_145187	ATP-binding cassette, sub-family C (CFTR/MRP), member 12	94160	MGC27071|MRP9
127	chr22	20986892	20987738	2.950000	transcription_start_site	+	20987588	20987588	-273	LOC96610	40157	NM_080926	hypothetical protein similar to KIAA0187 gene product	96610	-
128	chr1	181889080	181889843	2.940000	transcription_start_site	-	181889071	181889071	-390	APOBEC4	05594	NM_203454	apolipoprotein B mRNA editing enzyme, catalytic polypeptide-like 4 (putative)	403314	C1orf169|FLJ25691|MGC26594|RP1-127C7.4
128	chr1	181889080	181889843	2.940000	transcription_start_site	-	181889071	181889071	-390	APOBEC4	05593	BC021711	apolipoprotein B mRNA editing enzyme, catalytic polypeptide-like 4 (putative)	403314	C1orf169|FLJ25691|MGC26594|RP1-127C7.4
129	chr11	56704299	56705348	2.940000	transcription_start_site	+	56705796	56705796	-972	LRRC55	10872	NM_001005210	leucine rich repeat containing 55	219527	FLJ45686
130	chr14	104257006	104257960	2.940000	transcription_start_site	+	104257826	104257826	-343	LOC388022	19349	NM_001013637	hypothetical gene supported by AK131040	388022	-
131	chr22	28042185	28042539	2.940000	transcription_start_site	-	28041748	28041748	-614	RRP22	40478	NM_001007279	RAS-related on chromosome 22	10633	-
131	chr22	28042185	28042539	2.940000	transcription_start_site	-	28041748	28041748	-614	RRP22	40479	NM_006477	RAS-related on chromosome 22	10633	-
131	chr22	28042185	28042539	2.940000	transcription_start_site	-	28041745	28041745	-617	RRP22	40480	BC022473	RAS-related on chromosome 22	10633	-
131	chr22	28042185	28042539	2.940000	transcription_start_site	-	28041681	28041681	-681	RRP22	40482	BC050739	RAS-related on chromosome 22	10633	-
131	chr22	28042185	28042539	2.940000	transcription_start_site	-	28041654	28041654	-708	RRP22	40483	BC058077	RAS-related on chromosome 22	10633	-
131	chr22	28042185	28042539	2.940000	transcription_start_site	-	28041475	28041475	-887	RRP22	40481	BC040434	RAS-related on chromosome 22	10633	-
132	chr1	171905727	171906383	2.910000	transcription_start_site	-	171905624	171905624	-431	ANKRD45	05373	NM_198493	ankyrin repeat domain 45	339416	FLJ45235|RP3-436N22.4
133	chr19	9469724	9470293	2.910000	transcription_start_site	-	9470244	9470244	235	ZNF560	29856	BC101039	zinc finger protein 560	147741	FLJ31986|MGC119490|MGC119493
133	chr19	9469724	9470293	2.910000	transcription_start_site	-	9470244	9470244	235	ZNF560	29857	BC101040	zinc finger protein 560	147741	FLJ31986|MGC119490|MGC119493
133	chr19	9469724	9470293	2.910000	transcription_start_site	-	9470279	9470279	270	ZNF560	29855	NM_152476	zinc finger protein 560	147741	FLJ31986|MGC119490|MGC119493
134	chr19	40927537	40928106	2.910000	transcription_start_site	-	40928145	40928145	323	U2AF1L4	30992	NM_144987	U2 small nuclear RNA auxiliary factor 1-like 4	199746	FLJ35525|MGC33901|U2AF1-RS3|U2AF1L3|U2AF1L3V1|U2AF1RS3|U2af26
134	chr19	40927537	40928106	2.910000	transcription_start_site	-	40928146	40928146	324	U2AF1L4	30994	BC021186	U2 small nuclear RNA auxiliary factor 1-like 4	199746	FLJ35525|MGC33901|U2AF1-RS3|U2AF1L3|U2AF1L3V1|U2AF1RS3|U2af26
134	chr19	40927537	40928106	2.910000	transcription_start_site	-	40928146	40928146	324	U2AF1L4	30993	AY569437	U2 small nuclear RNA auxiliary factor 1-like 4	199746	FLJ35525|MGC33901|U2AF1-RS3|U2AF1L3|U2AF1L3V1|U2AF1RS3|U2af26
134	chr19	40927537	40928106	2.910000	transcription_start_site	+	40928333	40928333	-511	PSENEN	30995	NM_172341	presenilin enhancer 2 homolog (C. elegans)	55851	MDS033|MSTP064|PEN-2|PEN2
134	chr19	40927537	40928106	2.910000	transcription_start_site	+	40928359	40928359	-537	PSENEN	30996	BC009575	presenilin enhancer 2 homolog (C. elegans)	55851	MDS033|MSTP064|PEN-2|PEN2
135	chr21	30689765	30690419	2.910000	transcription_start_site	+	30690212	30690212	-120	KRTAP13-1	39167	NM_181599	keratin associated protein 13-1	140258	KAP13.1
135	chr21	30689765	30690419	2.910000	transcription_start_site	+	30690262	30690262	-170	KRTAP13-1	39168	AB096939	keratin associated protein 13-1	140258	KAP13.1
136	chr22	19542507	19543056	2.910000	transcription_start_site	-	19543070	19543070	288	PIK4CA	40032	AB210002	phosphatidylinositol 4-kinase, catalytic, alpha polypeptide	5297	FLJ16556|PI4K-ALPHA|pi4K230
136	chr22	19542507	19543056	2.910000	transcription_start_site	+	19543291	19543291	-509	SNAP29	40040	NM_004782	synaptosomal-associated protein, 29kDa	9342	CEDNIK|FLJ21051|SNAP-29
136	chr22	19542507	19543056	2.910000	transcription_start_site	+	19543327	19543327	-545	SNAP29	40041	BC009715	synaptosomal-associated protein, 29kDa	9342	CEDNIK|FLJ21051|SNAP-29
137	chrX	71978749	71979688	2.910000	transcription_start_site	+	71979524	71979524	-305	DMRTC1	42789	BC047596	DMRT-like family C1	63947	-
137	chrX	71978749	71979688	2.910000	transcription_start_site	+	71979530	71979530	-311	LOC653349	42790	XM_932847	similar to DMRT-like family C1	653349	-
138	chr1	13783775	13784724	2.900000	transcription_start_site	+	13784553	13784553	-303	PDPN	00712	NM_001006624	podoplanin	10630	GP36|GP40|Gp38|HT1A-1|OTS8|PA2.26|T1A|T1A-2
138	chr1	13783775	13784724	2.900000	transcription_start_site	+	13784553	13784553	-303	PDPN	00713	NM_001006625	podoplanin	10630	GP36|GP40|Gp38|HT1A-1|OTS8|PA2.26|T1A|T1A-2
139	chr19	48465341	48466280	2.900000	transcription_start_site	-	48465520	48465520	-290	PSG9	31584	NM_002784	pregnancy specific beta-1-glycoprotein 9	5678	PSG11
139	chr19	48465341	48466280	2.900000	transcription_start_site	-	48465490	48465490	-320	PSG9	31585	M94890	pregnancy specific beta-1-glycoprotein 9	5678	PSG11
139	chr19	48465341	48466280	2.900000	transcription_start_site	-	48465429	48465429	-381	PSG9	31583	U25987	pregnancy specific beta-1-glycoprotein 9	5678	PSG11
140	chr7	8439312	8440082	2.900000	transcription_start_site	+	8440109	8440109	-412	NXPH1	56621	NM_152745	neurexophilin 1	30010	NPH1|Nbla00697
140	chr7	8439312	8440082	2.900000	transcription_start_site	+	8440684	8440684	-987	NXPH1	56622	BC047505	neurexophilin 1	30010	NPH1|Nbla00697
141	chr2	242576079	242576743	2.890000	transcription_start_site	+	242577386	242577386	-975	FLJ40712	37226	NM_207484	FLJ40712 protein	401044	-
142	chr11	1562910	1563363	2.880000	transcription_start_site	-	1563089	1563089	-47	KRTAP5-1	09753	NM_001005922	keratin associated protein 5-1	387264	KRTAP5.1
143	chr3	197549449	197550093	2.880000	transcription_start_site	-	197549641	197549641	-130	TM4SF19	47772	NM_138461	transmembrane 4 L six family member 19	116211	OCTM4
143	chr3	197549449	197550093	2.880000	transcription_start_site	-	197549641	197549641	-130	TM4SF19	47773	BC013113	transmembrane 4 L six family member 19	116211	OCTM4
144	chr5	140777385	140778014	2.880000	transcription_start_site	+	140777465	140777465	234	PCDHGB7	52211	NM_018927	protocadherin gamma subfamily B, 7	56099	ME6|PCDH-GAMMA-B7
144	chr5	140777385	140778014	2.880000	transcription_start_site	+	140777465	140777465	234	PCDHGB7	52212	NM_032101	protocadherin gamma subfamily B, 7	56099	ME6|PCDH-GAMMA-B7
144	chr5	140777385	140778014	2.880000	transcription_start_site	+	140777443	140777443	256	PCDHGB7	52210	BC051788	protocadherin gamma subfamily B, 7	56099	ME6|PCDH-GAMMA-B7
145	chrX	153138285	153138714	2.880000	transcription_start_site	+	153138424	153138424	75	LOC653368	44014	XM_927095	similar to Green-sensitive opsin (Green cone photoreceptor pigment)	653368	-
146	chr12	50512391	50512740	2.860000	transcription_start_site	-	50511968	50511968	-597	LOC401720	14532	NM_001013690	similar to fidgetin	401720	-
147	chr8	121526054	121526810	2.860000	transcription_start_site	-	121526559	121526559	127	MRPL13	61263	BC009190	mitochondrial ribosomal protein L13	28998	L13|L13mt|RPL13
147	chr8	121526054	121526810	2.860000	transcription_start_site	-	121526807	121526807	375	MRPL13	61264	BC021744	mitochondrial ribosomal protein L13	28998	L13|L13mt|RPL13
147	chr8	121526054	121526810	2.860000	transcription_start_site	-	121526828	121526828	396	MRPL13	61262	NM_014078	mitochondrial ribosomal protein L13	28998	L13|L13mt|RPL13
147	chr8	121526054	121526810	2.860000	transcription_start_site	+	121526842	121526842	-410	MTBP	61265	AK022122	Mdm2, transformed 3T3 cell double minute 2, p53 binding protein (mouse) binding protein, 104kDa	27085	MDM2BP
147	chr8	121526054	121526810	2.860000	transcription_start_site	+	121526846	121526846	-414	MTBP	61266	NM_022045	Mdm2, transformed 3T3 cell double minute 2, p53 binding protein (mouse) binding protein, 104kDa	27085	MDM2BP
148	chr16	65525062	65525601	2.850000	transcription_start_site	-	65525787	65525787	455	FAM96B	23743	BC001733	family with sequence similarity 96, member B	51647	CGI-128
148	chr16	65525062	65525601	2.850000	transcription_start_site	-	65525790	65525790	458	FAM96B	23742	BC005023	family with sequence similarity 96, member B	51647	CGI-128
148	chr16	65525062	65525601	2.850000	transcription_start_site	+	65525847	65525847	-515	CES2	23745	BX538086	carboxylesterase 2 (intestine, liver)	8824	CE-2|iCE
148	chr16	65525062	65525601	2.850000	transcription_start_site	+	65525847	65525847	-515	CES2	23746	NM_003869	carboxylesterase 2 (intestine, liver)	8824	CE-2|iCE
148	chr16	65525062	65525601	2.850000	transcription_start_site	+	65525847	65525847	-515	CES2	23747	NM_198061	carboxylesterase 2 (intestine, liver)	8824	CE-2|iCE
148	chr16	65525062	65525601	2.850000	transcription_start_site	+	65525863	65525863	-531	CES2	23748	BC032095	carboxylesterase 2 (intestine, liver)	8824	CE-2|iCE
149	chr16	74136651	74137590	2.850000	transcription_start_site	-	74136834	74136834	-286	CHST5	24153	NM_012126	carbohydrate (N-acetylglucosamine 6-O) sulfotransferase 5	23563	ALYE870|FLJ22167|MGC74625|PRO1886
150	chr19	11167307	11168151	2.850000	transcription_start_site	-	11167496	11167496	-233	ANKRD25	29995	NM_015493	ankyrin repeat domain 25	25959	DKFZp434N161|FLJ20004|KIAA1518|MGC119707|MXRA3|SIP
150	chr19	11167307	11168151	2.850000	transcription_start_site	-	11167485	11167485	-244	ANKRD25	29996	AB040951	ankyrin repeat domain 25	25959	DKFZp434N161|FLJ20004|KIAA1518|MGC119707|MXRA3|SIP
150	chr19	11167307	11168151	2.850000	transcription_start_site	-	11167331	11167331	-398	ANKRD25	29998	BC098105	ankyrin repeat domain 25	25959	DKFZp434N161|FLJ20004|KIAA1518|MGC119707|MXRA3|SIP
151	chr1	34403842	34404803	2.840000	transcription_start_site	-	34404030	34404030	-292	CSMD2	01645	NM_052896	CUB and Sushi multiple domains 2	114784	KIAA1884|dJ1007G16.1|dJ1007G16.2|dJ947L8.1
151	chr1	34403842	34404803	2.840000	transcription_start_site	-	34403462	34403462	-860	CSMD2	01646	AB212622	CUB and Sushi multiple domains 2	114784	KIAA1884|dJ1007G16.1|dJ1007G16.2|dJ947L8.1
151	chr1	34403842	34404803	2.840000	transcription_start_site	+	34405302	34405302	-979	C1orf94	01655	BC007637	chromosome 1 open reading frame 94	84970	MGC15882
152	chr14	63749837	63750778	2.840000	transcription_start_site	+	63750614	63750614	-306	SYNE2	18454	NM_182913	spectrin repeat containing, nuclear envelope 2	23224	DKFZP434H2235|DKFZp686H1931|FLJ11014|FLJ43727|FLJ45710|FLJ46790|KIAA1011|NUA|NUANCE|Nesprin-2|SYNE-2
153	chr11	45263957	45264591	2.830000	transcription_start_site	-	45264380	45264380	106	SYT13	10643	BC093830	synaptotagmin XIII	57586	KIAA1427
153	chr11	45263957	45264591	2.830000	transcription_start_site	-	45264382	45264382	108	SYT13	10644	BC093832	synaptotagmin XIII	57586	KIAA1427
153	chr11	45263957	45264591	2.830000	transcription_start_site	-	45264383	45264383	109	SYT13	10642	NM_020826	synaptotagmin XIII	57586	KIAA1427
154	chr14	23065646	23066395	2.830000	transcription_start_site	-	23065839	23065839	-181	ZFHX2	17813	NM_033400	zinc finger homeobox 2	85446	KIAA1762
154	chr14	23065646	23066395	2.830000	transcription_start_site	-	23065654	23065654	-366	ZFHX2	17814	AB051549	zinc finger homeobox 2	85446	KIAA1762
155	chr19	19316282	19316931	2.830000	transcription_start_site	+	19316782	19316782	-175	KIAA0892	30654	BC063863	KIAA0892	23383	MAU2L|MGC75361|mau-2
155	chr19	19316282	19316931	2.830000	transcription_start_site	+	19316782	19316782	-175	KIAA0892	30655	NM_015329	KIAA0892	23383	MAU2L|MGC75361|mau-2
156	chr3	173954198	173954650	2.830000	transcription_start_site	+	173954940	173954940	-516	ECT2	47359	BC112086	epithelial cell transforming sequence 2 oncogene	1894	FLJ10461|MGC138291
157	chr11	77202041	77202603	2.820000	transcription_start_site	-	77202778	77202778	456	N/A	12150	BC071734	Homo sapiens cDNA clone MGC:88072 IMAGE:5549882, complete cds.	N/A	N/A
158	chr13	56631990	56633239	2.820000	transcription_start_site	+	56632772	56632772	-157	LOC653825	17104	XM_930286	similar to FLJ40296 protein	653825	-
159	chr2	238139278	238140122	2.820000	transcription_start_site	+	238139955	238139955	-255	PRLH	37047	NM_015893	prolactin releasing hormone	51052	PRH
159	chr2	238139278	238140122	2.820000	transcription_start_site	+	238139955	238139955	-255	PRLH	37046	BC069081	prolactin releasing hormone	51052	PRH
160	chr15	40481188	40482052	2.800000	transcription_start_site	+	40481879	40481879	-259	CAPN3	20036	NM_173088	calpain 3, (p94)	825	CANP3|CANPL3|LGMD2|LGMD2A|MGC10767|MGC11121|MGC14344|MGC4403|nCL-1|p94
161	chr19	521833	522477	2.800000	transcription_start_site	+	522324	522324	-169	BSG	29131	NM_198590	basigin (Ok blood group)	682	5F7|CD147|EMMPRIN|M6|OK|TCSF
161	chr19	521833	522477	2.800000	transcription_start_site	+	522324	522324	-169	BSG	29132	NM_198591	basigin (Ok blood group)	682	5F7|CD147|EMMPRIN|M6|OK|TCSF
162	chr1	120707378	120708022	2.790000	transcription_start_site	+	120707556	120707556	144	RP5-998N21.6	03625	BC106916	similar to histone H2B histone family	440686	LOC440686|MGC126031
162	chr1	120707378	120708022	2.790000	transcription_start_site	-	120706682	120706682	-1018	LOC644331	03624	XM_932130	hypothetical protein LOC644331	644331	-
163	chr19	8794380	8795329	2.790000	transcription_start_site	-	8794565	8794565	-289	ZNF558	29830	NM_144693	zinc finger protein 558	148156	FLJ30932
163	chr19	8794380	8795329	2.790000	transcription_start_site	-	8794401	8794401	-453	ZNF558	29829	BC064356	zinc finger protein 558	148156	FLJ30932
164	chr8	1436378	1437132	2.790000	transcription_start_site	+	1436975	1436975	-220	DLGAP2	59566	NM_004745	discs, large (Drosophila) homolog-associated protein 2	9228	DAP2|SAPAP2
165	chr15	53350084	53350743	2.780000	transcription_start_site	-	53350399	53350399	-14	RAB27A	20383	BC107680	RAB27A, member RAS oncogene family	5873	GS2|HsT18676|MGC117246|RAB27|RAM
165	chr15	53350084	53350743	2.780000	transcription_start_site	-	53350399	53350399	-14	RAB27A	20381	NM_183236	RAB27A, member RAS oncogene family	5873	GS2|HsT18676|MGC117246|RAB27|RAM
165	chr15	53350084	53350743	2.780000	transcription_start_site	-	53349877	53349877	-536	RAB27A	20378	NM_004580	RAB27A, member RAS oncogene family	5873	GS2|HsT18676|MGC117246|RAB27|RAM
165	chr15	53350084	53350743	2.780000	transcription_start_site	-	53349776	53349776	-637	RAB27A	20382	U57094	RAB27A, member RAS oncogene family	5873	GS2|HsT18676|MGC117246|RAB27|RAM
165	chr15	53350084	53350743	2.780000	transcription_start_site	-	53349776	53349776	-637	RAB27A	20379	NM_183234	RAB27A, member RAS oncogene family	5873	GS2|HsT18676|MGC117246|RAB27|RAM
166	chr2	74912502	74913147	2.780000	transcription_start_site	+	74913289	74913289	-464	HK2	34358	NM_000189	hexokinase 2	3099	DKFZp686M1669|HKII|HXK2
167	chrX	100434519	100434983	2.780000	transcription_start_site	-	100434701	100434701	-50	TAF7L	43003	BC043391	TAF7-like RNA polymerase II, TATA box binding protein (TBP)-associated factor, 50kDa	54457	FLJ23157|TAF2Q|dJ738A13.1
167	chrX	100434519	100434983	2.780000	transcription_start_site	-	100434701	100434701	-50	TAF7L	43002	NM_024885	TAF7-like RNA polymerase II, TATA box binding protein (TBP)-associated factor, 50kDa	54457	FLJ23157|TAF2Q|dJ738A13.1
168	chrX	132179867	132180816	2.780000	transcription_start_site	-	132180042	132180042	-299	TFDP3	43559	NM_016521	transcription factor Dp family, member 3	51270	CT30|E2F-like|HCA661
168	chrX	132179867	132180816	2.780000	transcription_start_site	-	132180042	132180042	-299	TFDP3	43558	AF219119	transcription factor Dp family, member 3	51270	CT30|E2F-like|HCA661
168	chrX	132179867	132180816	2.780000	transcription_start_site	-	132179801	132179801	-540	TFDP3	43560	BC074762	transcription factor Dp family, member 3	51270	CT30|E2F-like|HCA661
169	chrX	133993262	133993721	2.780000	transcription_start_site	+	133994062	133994062	-570	CXX1	43594	BC106076	CAAX box 1	8933	MGC117411
169	chrX	133993262	133993721	2.780000	transcription_start_site	+	133994062	133994062	-570	CXX1	43595	NM_003928	CAAX box 1	8933	MGC117411
169	chrX	133993262	133993721	2.780000	transcription_start_site	+	133994068	133994068	-576	CXX1	43596	BC002410	CAAX box 1	8933	MGC117411
170	chr19	45664096	45664745	2.770000	transcription_start_site	+	45663987	45663987	433	SPTBN4	31384	NM_020971	spectrin, beta, non-erythrocytic 4	57731	KIAA1642|QV|SPTBN3
170	chr19	45664096	45664745	2.770000	transcription_start_site	+	45664889	45664889	-468	SPTBN4	31385	NM_025213	spectrin, beta, non-erythrocytic 4	57731	KIAA1642|QV|SPTBN3
170	chr19	45664096	45664745	2.770000	transcription_start_site	+	45664965	45664965	-544	SPTBN4	31386	AF311855	spectrin, beta, non-erythrocytic 4	57731	KIAA1642|QV|SPTBN3
170	chr19	45664096	45664745	2.770000	transcription_start_site	-	45663516	45663516	-904	BLVRB	31383	NM_000713	biliverdin reductase B (flavin reductase (NADPH))	645	BVRB|FLR|MGC117413
170	chr19	45664096	45664745	2.770000	transcription_start_site	-	45663482	45663482	-938	BLVRB	31382	BC109371	biliverdin reductase B (flavin reductase (NADPH))	645	BVRB|FLR|MGC117413
171	chr19	56583226	56583770	2.770000	transcription_start_site	-	56583020	56583020	-478	LIM2	32394	AF340020	lens intrinsic membrane protein 2, 19kDa	3982	MP19
171	chr19	56583226	56583770	2.770000	transcription_start_site	-	56583009	56583009	-489	LIM2	32397	BC069430	lens intrinsic membrane protein 2, 19kDa	3982	MP19
171	chr19	56583226	56583770	2.770000	transcription_start_site	-	56583009	56583009	-489	LIM2	32395	NM_030657	lens intrinsic membrane protein 2, 19kDa	3982	MP19
171	chr19	56583226	56583770	2.770000	transcription_start_site	-	56582998	56582998	-500	LIM2	32396	BC074916	lens intrinsic membrane protein 2, 19kDa	3982	MP19
172	chr20	26137640	26138396	2.770000	transcription_start_site	-	26137445	26137445	-573	LOC284801	37807	XM_378973	hypothetical protein LOC284801	284801	-
173	chr21	42682097	42682766	2.770000	transcription_start_site	-	42682296	42682296	-135	TMPRSS3	39537	NM_032404	transmembrane protease, serine 3	64699	DFNB10|DFNB8|ECHOS1|TADG12
174	chr6	43257120	43257549	2.770000	transcription_start_site	+	43257899	43257899	-564	PARC	54663	NM_015089	p53-associated parkin-like cytoplasmic protein	23113	DKFZp686G1042|DKFZp686P2024|H7AP1|RP3-330M21.2
174	chr6	43257120	43257549	2.770000	transcription_start_site	+	43257900	43257900	-565	PARC	54664	CR749841	p53-associated parkin-like cytoplasmic protein	23113	DKFZp686G1042|DKFZp686P2024|H7AP1|RP3-330M21.2
175	chr15	26297226	26297655	2.760000	transcription_start_site	+	26297459	26297459	-18	FLJ32679	19643	NM_001012452	hypothetical protein FLJ32679	440321	-
175	chr15	26297226	26297655	2.760000	transcription_start_site	+	26297410	26297410	30	GOLGA8F	19642	XM_370843	golgi autoantigen, golgin subfamily a, 8F	440244	DKFZp434P162
175	chr15	26297226	26297655	2.760000	transcription_start_site	+	26297406	26297406	34	LOC653277	19641	XM_926676	similar to GM88 autoantigen isoform c	653277	-
176	chr15	39624240	39624572	2.760000	transcription_start_site	-	39623756	39623756	-650	RPAP1	19991	NM_015540	RNA polymerase II associated protein 1	26015	DKFZP727M111|FLJ12732|KIAA1403|MGC858
176	chr15	39624240	39624572	2.760000	transcription_start_site	-	39623749	39623749	-657	RPAP1	19992	BC000246	RNA polymerase II associated protein 1	26015	DKFZP727M111|FLJ12732|KIAA1403|MGC858
177	chr19	48113635	48114699	2.760000	transcription_start_site	-	48113883	48113883	-284	PSG6	31569	NM_001031850	pregnancy specific beta-1-glycoprotein 6	5675	PSG10
177	chr19	48113635	48114699	2.760000	transcription_start_site	-	48113829	48113829	-338	PSG6	31570	NM_002782	pregnancy specific beta-1-glycoprotein 6	5675	PSG10
178	chr3	52235419	52235978	2.760000	transcription_start_site	-	52235219	52235219	-479	TLR9	45709	NM_017442	toll-like receptor 9	54106	CD289
178	chr3	52235419	52235978	2.760000	transcription_start_site	-	52234670	52234670	-1028	TLR9	45708	BC032713	toll-like receptor 9	54106	CD289
179	chr3	58627420	58628350	2.750000	transcription_start_site	-	58627601	58627601	-284	FAM3D	45886	NM_138805	family with sequence similarity 3, member D	131177	EF7|OIT1
179	chr3	58627420	58628350	2.750000	transcription_start_site	-	58627510	58627510	-375	FAM3D	45887	BC015359	family with sequence similarity 3, member D	131177	EF7|OIT1
180	chrY	1346903	1347857	2.750000	transcription_start_site	+	1347700	1347700	-320	CSF2RA	44190	NM_172246	colony stimulating factor 2 receptor, alpha, low-affinity (granulocyte-macrophage)	1438	CD116|CDw116|CSF2R|CSF2RAX|CSF2RAY|CSF2RX|CSF2RY|GM-CSF-R-alpha|GMCSFR|GMR|MGC3848|MGC4838
180	chrY	1346903	1347857	2.750000	transcription_start_site	+	1347700	1347700	-320	CSF2RA	44191	NM_172248	colony stimulating factor 2 receptor, alpha, low-affinity (granulocyte-macrophage)	1438	CD116|CDw116|CSF2R|CSF2RAX|CSF2RAY|CSF2RX|CSF2RY|GM-CSF-R-alpha|GMCSFR|GMR|MGC3848|MGC4838
180	chrY	1346903	1347857	2.750000	transcription_start_site	+	1347700	1347700	-320	CSF2RA	44188	NM_006140	colony stimulating factor 2 receptor, alpha, low-affinity (granulocyte-macrophage)	1438	CD116|CDw116|CSF2R|CSF2RAX|CSF2RAY|CSF2RX|CSF2RY|GM-CSF-R-alpha|GMCSFR|GMR|MGC3848|MGC4838
180	chrY	1346903	1347857	2.750000	transcription_start_site	+	1347700	1347700	-320	CSF2RA	44192	NM_172249	colony stimulating factor 2 receptor, alpha, low-affinity (granulocyte-macrophage)	1438	CD116|CDw116|CSF2R|CSF2RAX|CSF2RAY|CSF2RX|CSF2RY|GM-CSF-R-alpha|GMCSFR|GMR|MGC3848|MGC4838
180	chrY	1346903	1347857	2.750000	transcription_start_site	+	1347700	1347700	-320	CSF2RA	44189	NM_172245	colony stimulating factor 2 receptor, alpha, low-affinity (granulocyte-macrophage)	1438	CD116|CDw116|CSF2R|CSF2RAX|CSF2RAY|CSF2RX|CSF2RY|GM-CSF-R-alpha|GMCSFR|GMR|MGC3848|MGC4838
181	chr11	129322546	129323506	2.740000	transcription_start_site	-	129322727	129322727	-299	PRDM10	13150	NM_199438	PR domain containing 10	56980	KIAA1231|MGC131802|PFM7
181	chr11	129322546	129323506	2.740000	transcription_start_site	-	129322727	129322727	-299	PRDM10	13151	NM_199439	PR domain containing 10	56980	KIAA1231|MGC131802|PFM7
182	chr17_random	116174	117953	2.740000	transcription_start_site	+	116957	116957	106	MGC70870	50203	NM_203481	hypothetical LOC403340	403340	-
183	chr1	148050073	148051312	2.730000	transcription_start_site	-	148050538	148050538	-154	RP11-196G18.6	03996	NM_001024599	histone 2, H2bf	440689	HIST2H2BF|MGC131639
183	chr1	148050073	148051312	2.730000	transcription_start_site	-	148050535	148050535	-157	RP11-196G18.6	03995	BC110793	histone 2, H2bf	440689	HIST2H2BF|MGC131639
184	chr15	53668599	53669148	2.730000	transcription_start_site	-	53668342	53668342	-531	PYGO1	20397	NM_015617	pygopus homolog 1 (Drosophila)	26108	DKFZp547G0910
185	chr17	43263320	43264659	2.730000	transcription_start_site	-	43263902	43263902	-87	MRPL10	26832	NM_145255	mitochondrial ribosomal protein L10	124995	MGC17973|MRP-L8|RPML8
185	chr17	43263320	43264659	2.730000	transcription_start_site	-	43263902	43263902	-87	MRPL10	26833	NM_148887	mitochondrial ribosomal protein L10	124995	MGC17973|MRP-L8|RPML8
185	chr17	43263320	43264659	2.730000	transcription_start_site	-	43263895	43263895	-94	MRPL10	26835	BC052601	mitochondrial ribosomal protein L10	124995	MGC17973|MRP-L8|RPML8
185	chr17	43263320	43264659	2.730000	transcription_start_site	+	43264098	43264098	-108	LRRC46	26836	BC010412	leucine rich repeat containing 46	90506	FLJ23553|MGC16309
185	chr17	43263320	43264659	2.730000	transcription_start_site	+	43264098	43264098	-108	LRRC46	26837	NM_033413	leucine rich repeat containing 46	90506	FLJ23553|MGC16309
185	chr17	43263320	43264659	2.730000	transcription_start_site	-	43263877	43263877	-112	MRPL10	26834	BC015904	mitochondrial ribosomal protein L10	124995	MGC17973|MRP-L8|RPML8
186	chr19	41671963	41672707	2.730000	transcription_start_site	-	41672177	41672177	-158	ZNF566	31075	NM_032838	zinc finger protein 566	84924	FLJ14779|MGC12515
187	chr22	43488646	43489285	2.720000	transcription_start_site	+	43489132	43489132	-166	LOC553158	41289	NM_181334	PRR5-ARHGAP8 fusion	553158	-
187	chr22	43488646	43489285	2.720000	transcription_start_site	+	43489134	43489134	-168	PRR5	41290	NM_001017529	proline rich 5 (renal)	55615	FLJ20185|PP610
188	chr7	156955638	156956287	2.720000	transcription_start_site	-	156956238	156956238	275	LOC393078	59514	XM_374705	similar to polycystic kidney disease 1 like 3	393078	-
189	chrX	1346903	1347857	2.720000	transcription_start_site	+	1347722	1347722	-342	CSF2RA	41504	BC071835	colony stimulating factor 2 receptor, alpha, low-affinity (granulocyte-macrophage)	1438	CD116|CDw116|CSF2R|CSF2RAX|CSF2RAY|CSF2RX|CSF2RY|GM-CSF-R-alpha|GMCSFR|GMR|MGC3848|MGC4838
189	chrX	1346903	1347857	2.720000	transcription_start_site	+	1347724	1347724	-344	CSF2RA	41505	M64445	colony stimulating factor 2 receptor, alpha, low-affinity (granulocyte-macrophage)	1438	CD116|CDw116|CSF2R|CSF2RAX|CSF2RAY|CSF2RX|CSF2RY|GM-CSF-R-alpha|GMCSFR|GMR|MGC3848|MGC4838
189	chrX	1346903	1347857	2.720000	transcription_start_site	+	1347725	1347725	-345	CSF2RA	41506	BC002635	colony stimulating factor 2 receptor, alpha, low-affinity (granulocyte-macrophage)	1438	CD116|CDw116|CSF2R|CSF2RAX|CSF2RAY|CSF2RX|CSF2RY|GM-CSF-R-alpha|GMCSFR|GMR|MGC3848|MGC4838
189	chrX	1346903	1347857	2.720000	transcription_start_site	+	1347737	1347737	-357	CSF2RA	41507	X17648	colony stimulating factor 2 receptor, alpha, low-affinity (granulocyte-macrophage)	1438	CD116|CDw116|CSF2R|CSF2RAX|CSF2RAY|CSF2RX|CSF2RY|GM-CSF-R-alpha|GMCSFR|GMR|MGC3848|MGC4838
190	chr12	47699166	47699696	2.710000	transcription_start_site	-	47698859	47698859	-572	PRKAG1	14370	NM_212461	protein kinase, AMP-activated, gamma 1 non-catalytic subunit	5571	AMPKG|MGC8666
190	chr12	47699166	47699696	2.710000	transcription_start_site	-	47698859	47698859	-572	PRKAG1	14369	NM_002733	protein kinase, AMP-activated, gamma 1 non-catalytic subunit	5571	AMPKG|MGC8666
190	chr12	47699166	47699696	2.710000	transcription_start_site	-	47698829	47698829	-602	PRKAG1	14371	AK097606	protein kinase, AMP-activated, gamma 1 non-catalytic subunit	5571	AMPKG|MGC8666
190	chr12	47699166	47699696	2.710000	transcription_start_site	-	47698820	47698820	-611	PRKAG1	14372	BC000358	protein kinase, AMP-activated, gamma 1 non-catalytic subunit	5571	AMPKG|MGC8666
191	chr12	48248251	48249003	2.710000	transcription_start_site	-	48248178	48248178	-449	MCRS1	14422	BC011794	microspherule protein 1	10445	ICP22BP|MCRS2|MSP58|P78
191	chr12	48248251	48249003	2.710000	transcription_start_site	-	48248178	48248178	-449	MCRS1	14421	NM_006337	microspherule protein 1	10445	ICP22BP|MCRS2|MSP58|P78
192	chr13	102144678	102145612	2.710000	transcription_start_site	-	102144855	102144855	-290	LOC196541	17352	NM_001010977	OTTHUMP00000018663	196541	-
193	chr19	46285411	46286280	2.700000	transcription_start_site	+	46286207	46286207	-361	CYP2A13	31427	NM_000766	cytochrome P450, family 2, subfamily A, polypeptide 13	1553	CPAD|CYP2A
194	chr12	56284187	56284922	2.690000	transcription_start_site	+	56284870	56284870	-315	DTX3	15034	NM_178502	deltex 3 homolog (Drosophila)	196403	FLJ34766|RNF154
194	chr12	56284187	56284922	2.690000	transcription_start_site	+	56284883	56284883	-328	DTX3	15035	AK094385	deltex 3 homolog (Drosophila)	196403	FLJ34766|RNF154
195	chr14	91857898	91858647	2.690000	transcription_start_site	+	91858677	91858677	-404	SLC24A4	19013	NM_153648	solute carrier family 24 (sodium/potassium/calcium exchanger), member 4	123041	FLJ38852|NCKX4|SLC24A2
196	chr9	70106803	70108072	2.690000	transcription_start_site	+	70107602	70107602	-164	FOXD4L3	62714	NM_199358	forkhead box D4-like 3	387054	-
196	chr9	70106803	70108072	2.690000	transcription_start_site	+	70107602	70107602	-164	RP11-561O23.3	62713	NM_199135	FOXD4-like 2	286380	FOXD4L2|MGC119257
196	chr9	70106803	70108072	2.690000	transcription_start_site	+	70107687	70107687	-249	RP11-561O23.3	62715	BC103887	FOXD4-like 2	286380	FOXD4L2|MGC119257
197	chr4	111052701	111053272	2.680000	transcription_start_site	+	111053498	111053498	-511	EGF	49400	NM_001963	epidermal growth factor (beta-urogastrone)	1950	URG
197	chr4	111052701	111053272	2.680000	transcription_start_site	+	111053845	111053845	-858	EGF	49401	BC093731	epidermal growth factor (beta-urogastrone)	1950	URG
198	chr19	52426548	52427087	2.670000	transcription_start_site	-	52426291	52426291	-526	BBC3	31896	NM_014417	BCL2 binding component 3	27113	JFY1|PUMA|PUMA/JFY1
199	chrX	46948583	46949437	2.670000	transcription_start_site	+	46949263	46949263	-253	INE1	42065	NM_003669	inactivation escape 1	8552	MGC97326|MGC97335|MGC97386
199	chrX	46948583	46949437	2.670000	transcription_start_site	+	46949269	46949269	-259	INE1	42066	BC069772	inactivation escape 1	8552	MGC97326|MGC97335|MGC97386
200	chr1	26516415	26517159	2.660000	transcription_start_site	+	26516997	26516997	-210	CD52	01282	NM_001803	CD52 molecule	1043	CDW52
200	chr1	26516415	26517159	2.660000	transcription_start_site	+	26517053	26517053	-266	CD52	01283	BC000644	CD52 molecule	1043	CDW52
201	chr19	48132930	48133579	2.660000	transcription_start_site	-	48133122	48133122	-132	PSG7	31571	NM_002783	pregnancy specific beta-1-glycoprotein 7	5676	-
202	chr2	73723252	73723808	2.660000	transcription_start_site	-	73723035	73723035	-495	NAT8	34250	NM_003960	N-acetyltransferase 8 (camello like)	9027	CML1|GLA|TSC501|TSC510
202	chr2	73723252	73723808	2.660000	transcription_start_site	-	73723028	73723028	-502	NAT8	34251	BC012626	N-acetyltransferase 8 (camello like)	9027	CML1|GLA|TSC501|TSC510
203	chr9	45623258	45623797	2.660000	transcription_start_site	+	45623554	45623554	-26	LOC504188	62568	NM_001013404	hypothetical LOC504188	504188	-
204	chr17	15575545	15576479	2.650000	transcription_start_site	+	15576321	15576321	-309	MGC51025	25253	BC028414	hypothetical protein MGC51025	353149	-
204	chr17	15575545	15576479	2.650000	transcription_start_site	+	15576321	15576321	-309	MGC51025	25254	NM_178571	hypothetical protein MGC51025	353149	-
205	chr3	158026012	158026641	2.650000	transcription_start_site	+	158026789	158026789	-462	FLJ16641	47167	NM_001004316	FLJ16641 protein	389170	-
205	chr3	158026012	158026641	2.650000	transcription_start_site	+	158026802	158026802	-475	LOC152084	47168	XM_930030	hypothetical protein LOC152084	152084	-
205	chr3	158026012	158026641	2.650000	transcription_start_site	+	158026841	158026841	-514	LOC152084	47169	BC041967	hypothetical protein LOC152084	152084	-
206	chr9	34652504	34653463	2.650000	transcription_start_site	-	34652689	34652689	-294	CCL27	62280	NM_006664	chemokine (C-C motif) ligand 27	10850	ALP|CTACK|CTAK|ESKINE|ILC|PESKY|SCYA27
207	chr16	66527893	66528803	2.640000	transcription_start_site	-	66528254	66528254	-94	PSMB10	23865	NM_002801	proteasome (prosome, macropain) subunit, beta type, 10	5699	LMP10|MECL1|MGC1665
207	chr16	66527893	66528803	2.640000	transcription_start_site	-	66528232	66528232	-116	PSMB10	23866	BC017198	proteasome (prosome, macropain) subunit, beta type, 10	5699	LMP10|MECL1|MGC1665
207	chr16	66527893	66528803	2.640000	transcription_start_site	-	66528219	66528219	-129	PSMB10	23867	BC052369	proteasome (prosome, macropain) subunit, beta type, 10	5699	LMP10|MECL1|MGC1665
208	chr6	26529528	26530477	2.640000	transcription_start_site	+	26530325	26530325	-322	BTN2A3	53600	NM_024018	butyrophilin, subfamily 2, member A3	54718	-
208	chr6	26529528	26530477	2.640000	transcription_start_site	+	26529617	26529617	385	BTN2A3	53599	AK056871	butyrophilin, subfamily 2, member A3	54718	-
209	chr19	15252084	15252516	2.630000	transcription_start_site	-	15252262	15252262	-38	BRD4	30342	NM_058243	bromodomain containing 4	23476	CAP|HUNKI|MCAP
209	chr19	15252084	15252516	2.630000	transcription_start_site	-	15252262	15252262	-38	BRD4	30343	NM_014299	bromodomain containing 4	23476	CAP|HUNKI|MCAP
210	chr3	39124503	39124932	2.630000	transcription_start_site	-	39124134	39124134	-583	GORASP1	45053	NM_031899	golgi reassembly stacking protein 1, 65kDa	64689	FLJ23443|GOLPH5|GRASP65|MGC118894|MGC118897|P65
210	chr3	39124503	39124932	2.630000	transcription_start_site	-	39124132	39124132	-585	GORASP1	45056	BC075854	golgi reassembly stacking protein 1, 65kDa	64689	FLJ23443|GOLPH5|GRASP65|MGC118894|MGC118897|P65
210	chr3	39124503	39124932	2.630000	transcription_start_site	-	39124116	39124116	-601	GORASP1	45055	BC008928	golgi reassembly stacking protein 1, 65kDa	64689	FLJ23443|GOLPH5|GRASP65|MGC118894|MGC118897|P65
210	chr3	39124503	39124932	2.630000	transcription_start_site	-	39124076	39124076	-641	GORASP1	45057	BC103826	golgi reassembly stacking protein 1, 65kDa	64689	FLJ23443|GOLPH5|GRASP65|MGC118894|MGC118897|P65
210	chr3	39124503	39124932	2.630000	transcription_start_site	-	39123831	39123831	-886	GORASP1	45054	AK091168	golgi reassembly stacking protein 1, 65kDa	64689	FLJ23443|GOLPH5|GRASP65|MGC118894|MGC118897|P65
211	chr7	152741804	152742531	2.630000	transcription_start_site	-	152741981	152741981	-186	FLJ42291	59452	NM_207367	FLJ42291 protein	346547	-
212	chr9	116732406	116733255	2.630000	transcription_start_site	-	116732591	116732591	-239	TNFSF8	63519	NM_001244	tumor necrosis factor (ligand) superfamily, member 8	944	CD153|CD30L|CD30LG|MGC138144
212	chr9	116732406	116733255	2.630000	transcription_start_site	-	116732478	116732478	-352	TNFSF8	63521	BC093630	tumor necrosis factor (ligand) superfamily, member 8	944	CD153|CD30L|CD30LG|MGC138144
212	chr9	116732406	116733255	2.630000	transcription_start_site	-	116732478	116732478	-352	TNFSF8	63520	BC111939	tumor necrosis factor (ligand) superfamily, member 8	944	CD153|CD30L|CD30LG|MGC138144
213	chr1	159460067	159460797	2.620000	transcription_start_site	-	159460042	159460042	-390	APOA2	05062	BC005282	apolipoprotein A-II	336	-
213	chr1	159460067	159460797	2.620000	transcription_start_site	-	159460042	159460042	-390	APOA2	05061	NM_001643	apolipoprotein A-II	336	-
214	chr1	209732691	209733655	2.620000	transcription_start_site	-	209732882	209732882	-291	C1orf36	06177	NM_183059	chromosome 1 open reading frame 36	343035	-
214	chr1	209732691	209733655	2.620000	transcription_start_site	-	209732014	209732014	-1159	C1orf36	06176	BC065541	chromosome 1 open reading frame 36	343035	-
215	chr10	9488942	9490196	2.620000	transcription_start_site	+	9489029	9489029	540	LOC389936	07097	NM_001013656	similar to proline-rich proteoglycan 2	389936	-
216	chr13	56638553	56639382	2.620000	transcription_start_site	+	56639337	56639337	-369	LOC653826	17105	XM_930290	similar to FLJ40296 protein	653826	-
217	chr16	10696108	10696756	2.620000	transcription_start_site	-	10696303	10696303	-129	FLJ32871	22248	NM_144674	hypothetical protein FLJ32871	146279	-
218	chr10	118369957	118370625	2.610000	transcription_start_site	+	118370807	118370807	-516	PNLIPRP2	09179	BC005989	pancreatic lipase-related protein 2	5408	PLRP2
218	chr10	118369957	118370625	2.610000	transcription_start_site	+	118370807	118370807	-516	PNLIPRP2	09180	NM_005396	pancreatic lipase-related protein 2	5408	PLRP2
219	chr4	24987150	24987899	2.610000	transcription_start_site	+	24987945	24987945	-420	ANAPC4	48342	NM_013367	anaphase promoting complex subunit 4	29945	APC4
219	chr4	24987150	24987899	2.610000	transcription_start_site	+	24987972	24987972	-447	ANAPC4	48343	BC059383	anaphase promoting complex subunit 4	29945	APC4
220	chr20	23566731	23567370	2.600000	transcription_start_site	-	23566583	23566583	-467	CST3	37740	BC110305	cystatin C (amyloid angiopathy and cerebral hemorrhage)	1471	MGC117328
220	chr20	23566731	23567370	2.600000	transcription_start_site	-	23566574	23566574	-476	CST3	37741	NM_000099	cystatin C (amyloid angiopathy and cerebral hemorrhage)	1471	MGC117328
221	chr1	220787885	220788726	2.580000	transcription_start_site	-	220788067	220788067	-238	KIAA1822L	06325	BC016552	KIAA1822-like	79802	FLJ13840
221	chr1	220787885	220788726	2.580000	transcription_start_site	-	220788067	220788067	-238	KIAA1822L	06324	NM_024746	KIAA1822-like	79802	FLJ13840
221	chr1	220787885	220788726	2.580000	transcription_start_site	-	220788053	220788053	-252	KIAA1822L	06323	BC007638	KIAA1822-like	79802	FLJ13840
222	chr10	84545	85702	2.580000	transcription_start_site	-	85178	85178	54	TUBB8	06929	NM_177987	tubulin, beta 8	347688	FLJ40100|RP11-631M21.2
223	chr14	93859342	93860106	2.580000	transcription_start_site	-	93859441	93859441	-283	SERPINA6	19077	NM_001756	serpin peptidase inhibitor, clade A (alpha-1 antiproteinase, antitrypsin), member 6	866	CBG
223	chr14	93859342	93860106	2.580000	transcription_start_site	-	93859421	93859421	-303	SERPINA6	19078	BC058021	serpin peptidase inhibitor, clade A (alpha-1 antiproteinase, antitrypsin), member 6	866	CBG
223	chr14	93859342	93860106	2.580000	transcription_start_site	-	93859412	93859412	-312	SERPINA6	19079	BC056259	serpin peptidase inhibitor, clade A (alpha-1 antiproteinase, antitrypsin), member 6	866	CBG
224	chr17	4775595	4775824	2.580000	transcription_start_site	+	4776371	4776371	-661	GP1BA	24810	NM_000173	glycoprotein Ib (platelet), alpha polypeptide	2811	BSS|CD42B|CD42b-alpha|GP1B|MGC34595
225	chr2	169454764	169455611	2.580000	transcription_start_site	-	169455190	169455190	2	SPBC25	35770	BC022255	spindle pole body component 25 homolog (S. cerevisiae)	57405	AD024|MGC22228|Spc25
225	chr2	169454764	169455611	2.580000	transcription_start_site	-	169455190	169455190	2	SPBC25	35769	NM_020675	spindle pole body component 25 homolog (S. cerevisiae)	57405	AD024|MGC22228|Spc25
226	chr21	33319805	33320654	2.580000	transcription_start_site	+	33320115	33320115	114	OLIG2	39258	BC036245	oligodendrocyte lineage transcription factor 2	10215	BHLHB1|OLIGO2|PRKCBP2|RACK17
226	chr21	33319805	33320654	2.580000	transcription_start_site	+	33320112	33320112	117	OLIG2	39257	BC047511	oligodendrocyte lineage transcription factor 2	10215	BHLHB1|OLIGO2|PRKCBP2|RACK17
226	chr21	33319805	33320654	2.580000	transcription_start_site	+	33320108	33320108	121	OLIG2	39256	NM_005806	oligodendrocyte lineage transcription factor 2	10215	BHLHB1|OLIGO2|PRKCBP2|RACK17
227	chr3	130744263	130744907	2.580000	transcription_start_site	+	130744746	130744746	-161	H1FOO	46720	NM_153833	H1 histone family, member O, oocyte-specific	132243	MGC50807|osH1
228	chr4	164634814	164635643	2.580000	transcription_start_site	+	164635291	164635291	-62	FLJ11184	49918	NM_018352	hypothetical protein FLJ11184	55319	-
228	chr4	164634814	164635643	2.580000	transcription_start_site	+	164635314	164635314	-85	FLJ11184	49919	BC011842	hypothetical protein FLJ11184	55319	-
229	chr8	96214424	96215063	2.580000	transcription_start_site	+	96214736	96214736	7	LOC653212	60995	XM_931334	similar to pleckstrin homology domain containing, family F (with FYVE domain) member 2	653212	-
229	chr8	96214424	96215063	2.580000	transcription_start_site	+	96215207	96215207	-463	PLEKHF2	60996	NM_024613	pleckstrin homology domain containing, family F (with FYVE domain) member 2	79666	FLJ13187|PHAFIN2|ZFYVE18
229	chr8	96214424	96215063	2.580000	transcription_start_site	+	96215224	96215224	-480	PLEKHF2	60997	BC011806	pleckstrin homology domain containing, family F (with FYVE domain) member 2	79666	FLJ13187|PHAFIN2|ZFYVE18
230	chr9	23816325	23817081	2.580000	transcription_start_site	-	23816297	23816297	-406	ELAVL2	62111	NM_004432	ELAV (embryonic lethal, abnormal vision, Drosophila)-like 2 (Hu antigen B)	1993	HEL-N1|HELN1|HUB
231	chr1	156077994	156078945	2.570000	transcription_start_site	-	156078212	156078212	-257	CD5L	04832	AY358494	CD5 molecule-like	922	API6|PRO229|SP-ALPHA|Spalpha
231	chr1	156077994	156078945	2.570000	transcription_start_site	-	156078175	156078175	-294	CD5L	04833	NM_005894	CD5 molecule-like	922	API6|PRO229|SP-ALPHA|Spalpha
231	chr1	156077994	156078945	2.570000	transcription_start_site	-	156078146	156078146	-323	CD5L	04834	BC033586	CD5 molecule-like	922	API6|PRO229|SP-ALPHA|Spalpha
232	chr18	18989507	18989942	2.570000	transcription_start_site	+	18989786	18989786	-61	CABLES1	28485	BC037218	Cdk5 and Abl enzyme substrate 1	91768	FLJ35924|HsT2563
232	chr18	18989507	18989942	2.570000	transcription_start_site	+	18989786	18989786	-61	CABLES1	28486	NM_138375	Cdk5 and Abl enzyme substrate 1	91768	FLJ35924|HsT2563
233	chr19	43995240	43995989	2.570000	transcription_start_site	-	43995422	43995422	-192	LGALS4	31219	NM_006149	lectin, galactoside-binding, soluble, 4 (galectin 4)	3960	GAL4
233	chr19	43995240	43995989	2.570000	transcription_start_site	-	43995409	43995409	-205	LGALS4	31220	BC003661	lectin, galactoside-binding, soluble, 4 (galectin 4)	3960	GAL4
233	chr19	43995240	43995989	2.570000	transcription_start_site	-	43995405	43995405	-209	LGALS4	31221	BC034750	lectin, galactoside-binding, soluble, 4 (galectin 4)	3960	GAL4
234	chr2	27847309	27847948	2.570000	transcription_start_site	+	27848087	27848087	-458	MRPL33	33516	BC090047	mitochondrial ribosomal protein L33	9553	C2orf1|MGC111093|MGC13694|MGC23922|RPL33L
234	chr2	27847309	27847948	2.570000	transcription_start_site	+	27848089	27848089	-460	MRPL33	33518	NM_145330	mitochondrial ribosomal protein L33	9553	C2orf1|MGC111093|MGC13694|MGC23922|RPL33L
234	chr2	27847309	27847948	2.570000	transcription_start_site	+	27848089	27848089	-460	MRPL33	33517	NM_004891	mitochondrial ribosomal protein L33	9553	C2orf1|MGC111093|MGC13694|MGC23922|RPL33L
234	chr2	27847309	27847948	2.570000	transcription_start_site	+	27848100	27848100	-471	MRPL33	33519	BC020834	mitochondrial ribosomal protein L33	9553	C2orf1|MGC111093|MGC13694|MGC23922|RPL33L
234	chr2	27847309	27847948	2.570000	transcription_start_site	+	27848139	27848139	-510	MRPL33	33520	BC009475	mitochondrial ribosomal protein L33	9553	C2orf1|MGC111093|MGC13694|MGC23922|RPL33L
235	chr21	42314654	42315618	2.570000	transcription_start_site	+	42315260	42315260	-124	C21orf121	39507	AK055167	chromosome 21 open reading frame 121	150142	PRED87
235	chr21	42314654	42315618	2.570000	transcription_start_site	+	42315446	42315446	-310	C21orf121	39508	BC029588	chromosome 21 open reading frame 121	150142	PRED87
235	chr21	42314654	42315618	2.570000	transcription_start_site	+	42315446	42315446	-310	C21orf121	39509	NM_198078	chromosome 21 open reading frame 121	150142	PRED87
236	chr4	155921173	155921616	2.570000	transcription_start_site	+	155921949	155921949	-554	MGC27016	49848	NM_144979	hypothetical protein MGC27016	166863	-
236	chr4	155921173	155921616	2.570000	transcription_start_site	+	155921949	155921949	-554	MGC27016	49847	BC028588	hypothetical protein MGC27016	166863	-
237	chr6	43246097	43246558	2.570000	transcription_start_site	+	43246897	43246897	-569	SRF	54660	NM_003131	serum response factor (c-fos serum response element-binding transcription factor)	6722	-
237	chr6	43246097	43246558	2.570000	transcription_start_site	+	43247010	43247010	-682	SRF	54661	BC052572	serum response factor (c-fos serum response element-binding transcription factor)	6722	-
237	chr6	43246097	43246558	2.570000	transcription_start_site	+	43247174	43247174	-846	SRF	54662	BC048211	serum response factor (c-fos serum response element-binding transcription factor)	6722	-
238	chr1	151872471	151873406	2.560000	transcription_start_site	+	151873148	151873148	-209	C1orf77	04360	NM_015607	chromosome 1 open reading frame 77	26097	DKFZP547E1010|MGC131924|MGC86949|RP1-178F15.2|pp7704
238	chr1	151872471	151873406	2.560000	transcription_start_site	+	151873174	151873174	-235	C1orf77	04361	AF318362	chromosome 1 open reading frame 77	26097	DKFZP547E1010|MGC131924|MGC86949|RP1-178F15.2|pp7704
238	chr1	151872471	151873406	2.560000	transcription_start_site	-	151873192	151873192	253	S100A13	04349	NM_001024210	S100 calcium binding protein A13	6284	-
239	chr10	48447387	48447736	2.560000	transcription_start_site	-	48447587	48447587	25	PTPN20B	07765	AY704150	protein tyrosine phosphatase, non-receptor type 20B	26095	DKFZp566K0524|DKFZp781P23155|bA42B19.1
239	chr10	48447387	48447736	2.560000	transcription_start_site	-	48447587	48447587	25	PTPN20B	07758	AY704142	protein tyrosine phosphatase, non-receptor type 20B	26095	DKFZp566K0524|DKFZp781P23155|bA42B19.1
239	chr10	48447387	48447736	2.560000	transcription_start_site	-	48447587	48447587	25	PTPN20B	07757	AY704141	protein tyrosine phosphatase, non-receptor type 20B	26095	DKFZp566K0524|DKFZp781P23155|bA42B19.1
239	chr10	48447387	48447736	2.560000	transcription_start_site	-	48447587	48447587	25	PTPN20B	07760	AY704144	protein tyrosine phosphatase, non-receptor type 20B	26095	DKFZp566K0524|DKFZp781P23155|bA42B19.1
239	chr10	48447387	48447736	2.560000	transcription_start_site	-	48447587	48447587	25	PTPN20B	07759	AY704143	protein tyrosine phosphatase, non-receptor type 20B	26095	DKFZp566K0524|DKFZp781P23155|bA42B19.1
239	chr10	48447387	48447736	2.560000	transcription_start_site	-	48447587	48447587	25	PTPN20B	07763	AY704148	protein tyrosine phosphatase, non-receptor type 20B	26095	DKFZp566K0524|DKFZp781P23155|bA42B19.1
239	chr10	48447387	48447736	2.560000	transcription_start_site	-	48447587	48447587	25	PTPN20B	07761	AY704145	protein tyrosine phosphatase, non-receptor type 20B	26095	DKFZp566K0524|DKFZp781P23155|bA42B19.1
239	chr10	48447387	48447736	2.560000	transcription_start_site	-	48447926	48447926	364	PTPN20B	07753	BC036539	protein tyrosine phosphatase, non-receptor type 20B	26095	DKFZp566K0524|DKFZp781P23155|bA42B19.1
239	chr10	48447387	48447736	2.560000	transcription_start_site	-	48447930	48447930	368	PTPN20B	07754	NM_015605	protein tyrosine phosphatase, non-receptor type 20B	26095	DKFZp566K0524|DKFZp781P23155|bA42B19.1
240	chr19	48222295	48223029	2.560000	transcription_start_site	-	48222471	48222471	-191	PSG11	31572	NM_002785	pregnancy specific beta-1-glycoprotein 11	5680	MGC22484|PSG13|PSG14
240	chr19	48222295	48223029	2.560000	transcription_start_site	-	48222461	48222461	-201	PSG11	31573	BC020711	pregnancy specific beta-1-glycoprotein 11	5680	MGC22484|PSG13|PSG14
241	chr7	43764000	43764559	2.560000	transcription_start_site	+	43764796	43764796	-516	BLVRA	57114	NM_000712	biliverdin reductase A	644	BLVR|BVRA
241	chr7	43764000	43764559	2.560000	transcription_start_site	+	43764803	43764803	-523	BLVRA	57116	BC008456	biliverdin reductase A	644	BLVR|BVRA
241	chr7	43764000	43764559	2.560000	transcription_start_site	+	43764803	43764803	-523	BLVRA	57115	BC005902	biliverdin reductase A	644	BLVR|BVRA
242	chrX	70248330	70248890	2.560000	transcription_start_site	-	70248128	70248128	-482	IL2RG	42714	NM_000206	interleukin 2 receptor, gamma (severe combined immunodeficiency)	3561	CD132|IMD4|SCIDX|SCIDX1
242	chrX	70248330	70248890	2.560000	transcription_start_site	-	70248118	70248118	-492	IL2RG	42713	BC014972	interleukin 2 receptor, gamma (severe combined immunodeficiency)	3561	CD132|IMD4|SCIDX|SCIDX1
242	chrX	70248330	70248890	2.560000	transcription_start_site	-	70248114	70248114	-496	N/A	42715	AB102795	Homo sapiens IL2RG mRNA for IL2RG nirs variant 3, complete cds.	N/A	N/A
242	chrX	70248330	70248890	2.560000	transcription_start_site	-	70248114	70248114	-496	IL2RG	42716	AB102793	interleukin 2 receptor, gamma (severe combined immunodeficiency)	3561	CD132|IMD4|SCIDX|SCIDX1
243	chr1	6473895	6475119	2.550000	transcription_start_site	-	6474347	6474347	-160	PLEKHG5	00453	NM_020631	pleckstrin homology domain containing, family G (with RhoGef domain) member 5	57449	KIAA0720|RP4-650H14.3
243	chr1	6473895	6475119	2.550000	transcription_start_site	-	6473217	6473217	-1290	PLEKHG5	00457	BC015231	pleckstrin homology domain containing, family G (with RhoGef domain) member 5	57449	KIAA0720|RP4-650H14.3
244	chr1	225990139	225990578	2.550000	transcription_start_site	-	225989735	225989735	-623	JMJD4	06484	BC109272	jumonji domain containing 4	65094	FLJ12517|MGC129896
244	chr1	225990139	225990578	2.550000	transcription_start_site	-	225989735	225989735	-623	JMJD4	06483	NM_023007	jumonji domain containing 4	65094	FLJ12517|MGC129896
244	chr1	225990139	225990578	2.550000	transcription_start_site	-	225989713	225989713	-645	JMJD4	06482	AK023030	jumonji domain containing 4	65094	FLJ12517|MGC129896
245	chr14	69953717	69954187	2.550000	transcription_start_site	-	69953515	69953515	-437	SYNJ2BP	18620	NM_018373	synaptojanin 2 binding protein	55333	Arip2|FLJ11271|OMP25
245	chr14	69953717	69954187	2.550000	transcription_start_site	-	69953462	69953462	-490	SYNJ2BP	18621	BC007704	synaptojanin 2 binding protein	55333	Arip2|FLJ11271|OMP25
246	chr1	64441283	64442037	2.540000	transcription_start_site	+	64442077	64442077	-417	UBE2U	02574	NM_152489	ubiquitin-conjugating enzyme E2U (putative)	148581	MGC35130|RP4-636O23.1
247	chr2	233442461	233442890	2.540000	transcription_start_site	+	233443237	233443237	-561	UNQ830	36962	NM_206895	ASCL830	389084	-
248	chr6	137856672	137857897	2.540000	transcription_start_site	-	137857224	137857224	-60	OLIG3	55815	NM_175747	oligodendrocyte transcription factor 3	167826	Bhlhb7
248	chr6	137856672	137857897	2.540000	transcription_start_site	-	137857214	137857214	-70	OLIG3	55816	BC051352	oligodendrocyte transcription factor 3	167826	Bhlhb7
249	chr1	143786687	143787721	2.530000	transcription_start_site	-	143787300	143787300	96	PDE4DIP	03680	AF086451	phosphodiesterase 4D interacting protein (myomegalin)	9659	CMYA2|DKFZp781J054|MGC75440|MMGL
249	chr1	143786687	143787721	2.530000	transcription_start_site	-	143787380	143787380	176	PDE4DIP	03678	NM_022359	phosphodiesterase 4D interacting protein (myomegalin)	9659	CMYA2|DKFZp781J054|MGC75440|MMGL
250	chr22	49363835	49364674	2.530000	transcription_start_site	-	49363862	49363862	-392	CPT1B	41464	NM_152245	carnitine palmitoyltransferase 1B (muscle)	1375	CPT1-M|KIAA1670|M-CPT1
250	chr22	49363835	49364674	2.530000	transcription_start_site	-	49363744	49363744	-510	CPT1B	41463	NM_004377	carnitine palmitoyltransferase 1B (muscle)	1375	CPT1-M|KIAA1670|M-CPT1
250	chr22	49363835	49364674	2.530000	transcription_start_site	-	49363744	49363744	-510	CPT1B	41465	NM_152246	carnitine palmitoyltransferase 1B (muscle)	1375	CPT1-M|KIAA1670|M-CPT1
251	chr5	81082085	81083116	2.530000	transcription_start_site	-	81082676	81082676	75	SSBP2	51309	BC017020	single-stranded DNA binding protein 2	23635	DKFZp686F03273|HSPC116
251	chr5	81082085	81083116	2.530000	transcription_start_site	-	81082828	81082828	227	SSBP2	51308	NM_012446	single-stranded DNA binding protein 2	23635	DKFZp686F03273|HSPC116
252	chr20	2792508	2793057	2.520000	transcription_start_site	+	2792829	2792829	-46	PTPRA	37384	NM_002836	protein tyrosine phosphatase, receptor type, A	5786	HEPTP|HLPR|HPTPA|HPTPalpha|LRP|PTPA|PTPRL2|R-PTP-alpha|RPTPA
252	chr20	2792508	2793057	2.520000	transcription_start_site	+	2792592	2792592	190	VPS16	37383	NM_080414	vacuolar protein sorting 16 (yeast)	64601	hVPS16
253	chr22	19373655	19374119	2.520000	transcription_start_site	+	19374318	19374318	-431	N/A	40029	BC103891	Homo sapiens cDNA clone MGC:119266 IMAGE:40005052, complete cds.	N/A	N/A
254	chr4	5941621	5942065	2.520000	transcription_start_site	-	5941216	5941216	-627	CRMP1	48086	NM_001313	collapsin response mediator protein 1	1400	DPYSL1|DRP-1|DRP1
254	chr4	5941621	5942065	2.520000	transcription_start_site	-	5941109	5941109	-734	CRMP1	48087	BC007613	collapsin response mediator protein 1	1400	DPYSL1|DRP-1|DRP1
255	chr1	146091494	146092019	2.510000	transcription_start_site	-	146091219	146091219	-537	NBPF9	03783	XM_929808	neuroblastoma breakpoint family, member 9	440670	AE01
255	chr1	146091494	146092019	2.510000	transcription_start_site	-	146091202	146091202	-554	NBPF9	03829	XM_933989	neuroblastoma breakpoint family, member 9	440670	AE01
255	chr1	146091494	146092019	2.510000	transcription_start_site	-	146091202	146091202	-554	NBPF9	03795	XM_934023	neuroblastoma breakpoint family, member 9	440670	AE01
255	chr1	146091494	146092019	2.510000	transcription_start_site	-	146090953	146090953	-803	NBPF9	03786	XM_933974	neuroblastoma breakpoint family, member 9	440670	AE01
256	chr1	158521359	158522324	2.510000	transcription_start_site	-	158521555	158521555	-286	PEX19	04953	NM_002857	peroxisomal biogenesis factor 19	5824	D1S2223E|HK33|PXF
256	chr1	158521359	158522324	2.510000	transcription_start_site	-	158521540	158521540	-301	PEX19	04954	BC000496	peroxisomal biogenesis factor 19	5824	D1S2223E|HK33|PXF
257	chr19	3920626	3921277	2.510000	transcription_start_site	-	3920826	3920826	-125	DAPK3	29470	NM_001348	death-associated protein kinase 3	1613	FLJ36473|ZIP|ZIPK
258	chr19	10391345	10391779	2.510000	transcription_start_site	+	10392332	10392332	-770	PDE4A	29930	L20965	phosphodiesterase 4A, cAMP-specific (phosphodiesterase E2 dunce homolog, Drosophila)	5141	DPDE2|PDE4
259	chr20	61138648	61139478	2.510000	transcription_start_site	-	61138825	61138825	-238	C20orf51	38867	NM_022099	chromosome 20 open reading frame 51	63930	bA305P22.4
260	chrX	47364516	47364985	2.510000	transcription_start_site	-	47364201	47364201	-549	SYN1	42091	NM_006950	synapsin I	6853	SYN1a|SYN1b|SYNI
260	chrX	47364516	47364985	2.510000	transcription_start_site	-	47364201	47364201	-549	SYN1	42092	NM_133499	synapsin I	6853	SYN1a|SYN1b|SYNI
261	chr11	17206159	17206818	2.500000	transcription_start_site	+	17206406	17206406	82	LOC91561	10269	XM_934173	similar to ribosomal protein S2	91561	-
261	chr11	17206159	17206818	2.500000	transcription_start_site	+	17206391	17206391	97	LOC91561	10268	XM_934176	similar to ribosomal protein S2	91561	-
262	chr14	95927845	95928404	2.500000	transcription_start_site	+	95928200	95928200	-75	AK7	19148	NM_152327	adenylate kinase 7	122481	FLJ32864
262	chr14	95927845	95928404	2.500000	transcription_start_site	+	95928211	95928211	-86	AK7	19149	BC035256	adenylate kinase 7	122481	FLJ32864
263	chr17	59342151	59343116	2.500000	transcription_start_site	-	59342350	59342350	-283	CSHL1	27345	NM_001318	chorionic somatomammotropin hormone-like 1	1444	CS-5|CSHP1|CSL|hCS-L
263	chr17	59342151	59343116	2.500000	transcription_start_site	-	59342350	59342350	-283	CSHL1	27346	NM_022579	chorionic somatomammotropin hormone-like 1	1444	CS-5|CSHP1|CSL|hCS-L
263	chr17	59342151	59343116	2.500000	transcription_start_site	-	59342350	59342350	-283	CSHL1	27347	NM_022580	chorionic somatomammotropin hormone-like 1	1444	CS-5|CSHP1|CSL|hCS-L
263	chr17	59342151	59343116	2.500000	transcription_start_site	-	59342350	59342350	-283	CSHL1	27348	NM_022581	chorionic somatomammotropin hormone-like 1	1444	CS-5|CSHP1|CSL|hCS-L
264	chr19	60383118	60384367	2.500000	transcription_start_site	-	60383458	60383458	-284	SYT5	32767	BC046157	synaptotagmin V	6861	-
264	chr19	60383118	60384367	2.500000	transcription_start_site	-	60382727	60382727	-1015	SYT5	32768	NM_003180	synaptotagmin V	6861	-
265	chr2	230641936	230642680	2.500000	transcription_start_site	-	230641863	230641863	-445	SLC16A14	36848	BC065524	solute carrier family 16 (monocarboxylic acid transporters), member 14	151473	FLJ30794|MCT14
265	chr2	230641936	230642680	2.500000	transcription_start_site	-	230641863	230641863	-445	SLC16A14	36847	NM_152527	solute carrier family 16 (monocarboxylic acid transporters), member 14	151473	FLJ30794|MCT14
266	chr8	143865316	143865760	2.500000	transcription_start_site	-	143865010	143865010	-528	LY6D	61483	NM_003695	lymphocyte antigen 6 complex, locus D	8581	E48
266	chr8	143865316	143865760	2.500000	transcription_start_site	-	143865010	143865010	-528	LY6D	61484	BC031330	lymphocyte antigen 6 complex, locus D	8581	E48
267	chr10	135000492	135001242	2.490000	transcription_start_site	-	135000401	135000401	-466	DRD1IP	09510	NM_015722	dopamine receptor D1 interacting protein	50632	RP11-122K13.5
267	chr10	135000492	135001242	2.490000	transcription_start_site	-	135000366	135000366	-501	DRD1IP	09509	BC038978	dopamine receptor D1 interacting protein	50632	RP11-122K13.5
268	chr11	1975114	1976045	2.490000	transcription_start_site	-	1975280	1975280	-299	H19	09779	BC053636	H19, imprinted maternally expressed untranslated mRNA	283120	ASM|ASM1|BWS|D11S813E|MGC4485|PRO2605|predicted protein of HQ2605
269	chr12	6800427	6801177	2.490000	transcription_start_site	+	6801130	6801130	-328	GPR162	13468	BC002353	G protein-coupled receptor 162	27239	A-2|GRCA
269	chr12	6800427	6801177	2.490000	transcription_start_site	+	6801223	6801223	-421	GPR162	13470	NM_019858	G protein-coupled receptor 162	27239	A-2|GRCA
269	chr12	6800427	6801177	2.490000	transcription_start_site	+	6801223	6801223	-421	GPR162	13469	NM_014449	G protein-coupled receptor 162	27239	A-2|GRCA
269	chr12	6800427	6801177	2.490000	transcription_start_site	+	6801243	6801243	-441	GPR162	13471	BC080585	G protein-coupled receptor 162	27239	A-2|GRCA
270	chr16	2709985	2710519	2.490000	transcription_start_site	-	2710217	2710217	-35	PRSS27	22003	BC034294	protease, serine 27	83886	CAPH2|MPN
270	chr16	2709985	2710519	2.490000	transcription_start_site	-	2710553	2710553	301	PRSS27	22004	NM_031948	protease, serine 27	83886	CAPH2|MPN
271	chr16	31401164	31402093	2.490000	transcription_start_site	+	31401939	31401939	-310	SLC5A2	23223	NM_003041	solute carrier family 5 (sodium/glucose cotransporter), member 2	6524	SGLT2
272	chr19	16145108	16145642	2.490000	transcription_start_site	-	16145336	16145336	-39	CIB3	30397	BC112200	calcium and integrin binding family member 3	117286	KIP3|MGC138405|MGC96922
272	chr19	16145108	16145642	2.490000	transcription_start_site	-	16145286	16145286	-89	CIB3	30398	BC069428	calcium and integrin binding family member 3	117286	KIP3|MGC138405|MGC96922
272	chr19	16145108	16145642	2.490000	transcription_start_site	-	16145286	16145286	-89	CIB3	30396	NM_054113	calcium and integrin binding family member 3	117286	KIP3|MGC138405|MGC96922
273	chr20	30183896	30184525	2.490000	transcription_start_site	+	30184475	30184475	-264	TM9SF4	37869	NM_014742	transmembrane 9 superfamily protein member 4	9777	KIAA0255|dJ836N17.2
274	chrX	39846286	39848749	2.490000	transcription_start_site	-	39846998	39846998	-519	BCOR	41976	NM_017745	BCL6 co-repressor	54880	ANOP2|FLJ20285|FLJ38041|KIAA1575|MAA2|MGC131961|MGC71031
274	chrX	39846286	39848749	2.490000	transcription_start_site	-	39846998	39846998	-519	BCOR	41978	NM_020926	BCL6 co-repressor	54880	ANOP2|FLJ20285|FLJ38041|KIAA1575|MAA2|MGC131961|MGC71031
275	chr1	146066104	146066541	2.480000	transcription_start_site	-	146066545	146066545	222	NBPF9	03792	XM_934019	neuroblastoma breakpoint family, member 9	440670	AE01
275	chr1	146066104	146066541	2.480000	transcription_start_site	-	146066545	146066545	222	NBPF9	03791	XM_934017	neuroblastoma breakpoint family, member 9	440670	AE01
275	chr1	146066104	146066541	2.480000	transcription_start_site	-	146066545	146066545	222	NBPF9	03820	XM_934004	neuroblastoma breakpoint family, member 9	440670	AE01
275	chr1	146066104	146066541	2.480000	transcription_start_site	-	146066545	146066545	222	NBPF9	03788	XM_933977	neuroblastoma breakpoint family, member 9	440670	AE01
275	chr1	146066104	146066541	2.480000	transcription_start_site	-	146066545	146066545	222	NBPF9	03826	XM_933980	neuroblastoma breakpoint family, member 9	440670	AE01
275	chr1	146066104	146066541	2.480000	transcription_start_site	-	146066545	146066545	222	NBPF9	03787	XM_933976	neuroblastoma breakpoint family, member 9	440670	AE01
275	chr1	146066104	146066541	2.480000	transcription_start_site	-	146066545	146066545	222	NBPF9	03809	XM_934007	neuroblastoma breakpoint family, member 9	440670	AE01
275	chr1	146066104	146066541	2.480000	transcription_start_site	-	146066545	146066545	222	NBPF9	03823	XM_933993	neuroblastoma breakpoint family, member 9	440670	AE01
275	chr1	146066104	146066541	2.480000	transcription_start_site	-	146066545	146066545	222	NBPF9	03804	XM_934042	neuroblastoma breakpoint family, member 9	440670	AE01
275	chr1	146066104	146066541	2.480000	transcription_start_site	-	146066545	146066545	222	NBPF9	03824	XM_933984	neuroblastoma breakpoint family, member 9	440670	AE01
275	chr1	146066104	146066541	2.480000	transcription_start_site	-	146066545	146066545	222	NBPF9	03808	XM_934056	neuroblastoma breakpoint family, member 9	440670	AE01
275	chr1	146066104	146066541	2.480000	transcription_start_site	-	146066545	146066545	222	NBPF9	03822	XM_933996	neuroblastoma breakpoint family, member 9	440670	AE01
275	chr1	146066104	146066541	2.480000	transcription_start_site	-	146066545	146066545	222	NBPF9	03801	XM_934033	neuroblastoma breakpoint family, member 9	440670	AE01
275	chr1	146066104	146066541	2.480000	transcription_start_site	-	146066545	146066545	222	NBPF9	03802	XM_934037	neuroblastoma breakpoint family, member 9	440670	AE01
275	chr1	146066104	146066541	2.480000	transcription_start_site	-	146066545	146066545	222	NBPF9	03821	XM_934003	neuroblastoma breakpoint family, member 9	440670	AE01
275	chr1	146066104	146066541	2.480000	transcription_start_site	-	146066545	146066545	222	NBPF9	03781	XM_934010	neuroblastoma breakpoint family, member 9	440670	AE01
275	chr1	146066104	146066541	2.480000	transcription_start_site	-	146066083	146066083	-239	NBPF8	03813	AY894562	neuroblastoma breakpoint family, member 8	641559	NBPF11
275	chr1	146066104	146066541	2.480000	transcription_start_site	-	146066083	146066083	-239	NBPF8	03817	NM_001037501	neuroblastoma breakpoint family, member 8	641559	NBPF11
275	chr1	146066104	146066541	2.480000	transcription_start_site	-	146066083	146066083	-239	NBPF8	03815	AY894569	neuroblastoma breakpoint family, member 8	641559	NBPF11
275	chr1	146066104	146066541	2.480000	transcription_start_site	-	146066083	146066083	-239	NBPF8	03816	AY894570	neuroblastoma breakpoint family, member 8	641559	NBPF11
276	chr1	157440356	157441000	2.480000	transcription_start_site	+	157441133	157441133	-455	DARC	04886	NM_002036	Duffy blood group, chemokine receptor	2532	CCBP1|CD234|Dfy|FY|GPD
276	chr1	157440356	157441000	2.480000	transcription_start_site	+	157441221	157441221	-543	DARC	04887	BC017817	Duffy blood group, chemokine receptor	2532	CCBP1|CD234|Dfy|FY|GPD
276	chr1	157440356	157441000	2.480000	transcription_start_site	+	157441672	157441672	-994	DARC	04888	U01839	Duffy blood group, chemokine receptor	2532	CCBP1|CD234|Dfy|FY|GPD
277	chr10	47874452	47875281	2.480000	transcription_start_site	+	47875230	47875230	-363	LOC653107	07720	NM_001040084	annexin A8-like	653107	-
277	chr10	47874452	47875281	2.480000	transcription_start_site	+	47875258	47875258	-391	ANXA8	07721	BC008813	annexin A8	244	ANX8|ANXA8L2|FLJ32754|VAC beta
277	chr10	47874452	47875281	2.480000	transcription_start_site	+	47875264	47875264	-397	LOC653107	07722	XM_931374	annexin A8-like	653107	-
277	chr10	47874452	47875281	2.480000	transcription_start_site	+	47875264	47875264	-397	FLJ39396	07723	XM_931422	unknown	653110	-
277	chr10	47874452	47875281	2.480000	transcription_start_site	+	47875278	47875278	-411	LOC653107	07724	BC073755	annexin A8-like	653107	-
277	chr10	47874452	47875281	2.480000	transcription_start_site	+	47875284	47875284	-417	LOC653107	07725	XM_931378	annexin A8-like	653107	-
277	chr10	47874452	47875281	2.480000	transcription_start_site	+	47875287	47875287	-420	LOC653107	07727	XM_931329	annexin A8-like	653107	-
277	chr10	47874452	47875281	2.480000	transcription_start_site	+	47875287	47875287	-420	LOC653107	07726	XM_926508	annexin A8-like	653107	-
277	chr10	47874452	47875281	2.480000	transcription_start_site	+	47875287	47875287	-420	LOC653107	07728	XM_931388	annexin A8-like	653107	-
277	chr10	47874452	47875281	2.480000	transcription_start_site	+	47875287	47875287	-420	LOC653107	07729	XM_931391	annexin A8-like	653107	-
277	chr10	47874452	47875281	2.480000	transcription_start_site	+	47875287	47875287	-420	LOC653107	07730	XM_931399	annexin A8-like	653107	-
277	chr10	47874452	47875281	2.480000	transcription_start_site	+	47875312	47875312	-445	LOC653107	07731	BC004376	annexin A8-like	653107	-
278	chr11	61732223	61732877	2.480000	transcription_start_site	+	61732715	61732715	-165	SCGB2A1	11175	NM_002407	secretoglobin, family 2A, member 1	4246	LPHC|MGB2|MGC71973|UGB3
278	chr11	61732223	61732877	2.480000	transcription_start_site	+	61732720	61732720	-170	SCGB2A1	11176	BC062218	secretoglobin, family 2A, member 1	4246	LPHC|MGB2|MGC71973|UGB3
279	chr21	38414860	38415509	2.480000	transcription_start_site	-	38415286	38415286	101	DSCR4	39394	BC069729	Down syndrome critical region gene 4	10281	DCRB|DSCRB
279	chr21	38414860	38415509	2.480000	transcription_start_site	-	38415323	38415323	138	DSCR4	39395	BC096162	Down syndrome critical region gene 4	10281	DCRB|DSCRB
279	chr21	38414860	38415509	2.480000	transcription_start_site	-	38415324	38415324	139	DSCR4	39393	NM_005867	Down syndrome critical region gene 4	10281	DCRB|DSCRB
279	chr21	38414860	38415509	2.480000	transcription_start_site	+	38415414	38415414	-229	DSCR8	39396	BC029353	Down syndrome critical region gene 8	84677	C21orf65|MMA-1|MTAG2
279	chr21	38414860	38415509	2.480000	transcription_start_site	+	38415436	38415436	-251	DSCR8	39402	NM_203429	Down syndrome critical region gene 8	84677	C21orf65|MMA-1|MTAG2
279	chr21	38414860	38415509	2.480000	transcription_start_site	+	38415436	38415436	-251	DSCR8	39400	NM_032589	Down syndrome critical region gene 8	84677	C21orf65|MMA-1|MTAG2
279	chr21	38414860	38415509	2.480000	transcription_start_site	+	38415436	38415436	-251	DSCR8	39397	AJ306839	Down syndrome critical region gene 8	84677	C21orf65|MMA-1|MTAG2
279	chr21	38414860	38415509	2.480000	transcription_start_site	+	38415436	38415436	-251	DSCR8	39398	AJ306840	Down syndrome critical region gene 8	84677	C21orf65|MMA-1|MTAG2
279	chr21	38414860	38415509	2.480000	transcription_start_site	+	38415436	38415436	-251	DSCR8	39401	NM_203428	Down syndrome critical region gene 8	84677	C21orf65|MMA-1|MTAG2
279	chr21	38414860	38415509	2.480000	transcription_start_site	+	38415436	38415436	-251	DSCR8	39399	AJ783421	Down syndrome critical region gene 8	84677	C21orf65|MMA-1|MTAG2
280	chr21	42094386	42095050	2.480000	transcription_start_site	-	42094454	42094454	-264	LOC653615	39496	XM_928420	similar to PR domain containing 15	653615	-
281	chr21_random	1206985	1207745	2.480000	transcription_start_site	+	1207576	1207576	-211	LOC389832	50240	NM_001013654	similar to chromosome 2 open reading frame 27	389832	-
282	chr7	142340763	142341717	2.480000	transcription_start_site	-	142341027	142341027	-213	TRPV5	59170	NM_019841	transient receptor potential cation channel, subfamily V, member 5	56302	CAT2|ECAC1|OTRPC3
282	chr7	142340763	142341717	2.480000	transcription_start_site	-	142340942	142340942	-298	TRPV5	59171	BC034740	transient receptor potential cation channel, subfamily V, member 5	56302	CAT2|ECAC1|OTRPC3
283	chr1	1017138	1017882	2.470000	transcription_start_site	-	1017417	1017417	-93	C1orf159	00082	BC028173	chromosome 1 open reading frame 159	54991	FLJ20584|FLJ21143|FLJ36119
283	chr1	1017138	1017882	2.470000	transcription_start_site	-	1017319	1017319	-191	C1orf159	00080	BC008788	chromosome 1 open reading frame 159	54991	FLJ20584|FLJ21143|FLJ36119
284	chr1	45984529	45985300	2.470000	transcription_start_site	-	45984720	45984720	-194	IPP	02171	NM_005897	intracisternal A particle-promoted polypeptide	3652	-
285	chr1	143706182	143706953	2.470000	transcription_start_site	-	143706379	143706379	-188	PDE4DIP	03670	NM_014644	phosphodiesterase 4D interacting protein (myomegalin)	9659	CMYA2|DKFZp781J054|MGC75440|MMGL
285	chr1	143706182	143706953	2.470000	transcription_start_site	-	143706379	143706379	-188	PDE4DIP	03677	NM_001002810	phosphodiesterase 4D interacting protein (myomegalin)	9659	CMYA2|DKFZp781J054|MGC75440|MMGL
285	chr1	143706182	143706953	2.470000	transcription_start_site	-	143706379	143706379	-188	PDE4DIP	03675	NM_001002812	phosphodiesterase 4D interacting protein (myomegalin)	9659	CMYA2|DKFZp781J054|MGC75440|MMGL
285	chr1	143706182	143706953	2.470000	transcription_start_site	-	143706278	143706278	-289	PDE4DIP	03673	BX647660	phosphodiesterase 4D interacting protein (myomegalin)	9659	CMYA2|DKFZp781J054|MGC75440|MMGL
285	chr1	143706182	143706953	2.470000	transcription_start_site	-	143706197	143706197	-370	PDE4DIP	03676	AL832024	phosphodiesterase 4D interacting protein (myomegalin)	9659	CMYA2|DKFZp781J054|MGC75440|MMGL
286	chr1	207822879	207823728	2.470000	transcription_start_site	+	207823667	207823667	-363	CAMK1G	06131	NM_020439	calcium/calmodulin-dependent protein kinase IG	57172	CLICKIII|VWS1|dJ272L16.1
286	chr1	207822879	207823728	2.470000	transcription_start_site	+	207823700	207823700	-396	CAMK1G	06132	BC032787	calcium/calmodulin-dependent protein kinase IG	57172	CLICKIII|VWS1|dJ272L16.1
287	chr11	14337706	14338137	2.470000	transcription_start_site	-	14337289	14337289	-632	RRAS2	10213	NM_012250	related RAS viral (r-ras) oncogene homolog 2	22800	TC21
287	chr11	14337706	14338137	2.470000	transcription_start_site	-	14337189	14337189	-732	RRAS2	10214	BC013106	related RAS viral (r-ras) oncogene homolog 2	22800	TC21
288	chr17	51154962	51155928	2.470000	transcription_start_site	-	51155141	51155141	-304	TMEM100	27099	NM_018286	transmembrane protein 100	55273	FLJ10970|FLJ37856
288	chr17	51154962	51155928	2.470000	transcription_start_site	-	51155074	51155074	-371	TMEM100	27100	BC010128	transmembrane protein 100	55273	FLJ10970|FLJ37856
289	chr19	5822076	5822312	2.470000	transcription_start_site	-	5821551	5821551	-643	FUT5	29604	NM_002034	fucosyltransferase 5 (alpha (1,3) fucosyltransferase)	2527	FUC-TV
290	chr19	61378521	61379255	2.470000	transcription_start_site	+	61379200	61379200	-312	GALP	32868	NM_033106	galanin-like peptide precursor	85569	-
291	chr21	13974153	13975702	2.470000	transcription_start_site	-	13975330	13975330	402	LOC441956	39008	NM_001013729	similar to cDNA sequence BC021523	441956	-
292	chr21	14274381	14275449	2.470000	transcription_start_site	-	14274636	14274636	-279	C21orf81	39013	NM_153750	chromosome 21 open reading frame 81	114035	-
292	chr21	14274381	14275449	2.470000	transcription_start_site	-	14274631	14274631	-284	N/A	39014	BC043199	Homo sapiens cDNA clone MGC:44241 IMAGE:5289033, complete cds.	N/A	N/A
293	chr22	45891715	45892279	2.470000	transcription_start_site	-	45891775	45891775	-222	N/A	41375	AY358194	Homo sapiens clone DNA165391 LPEQ6126 (UNQ6126) mRNA, complete cds.	N/A	N/A
293	chr22	45891715	45892279	2.470000	transcription_start_site	-	45891771	45891771	-226	LOC642769	41376	XM_926800	hypothetical protein LOC642769	642769	-
294	chr5	1165519	1165948	2.470000	transcription_start_site	-	1165150	1165150	-583	SLC12A7	50295	BC098390	solute carrier family 12 (potassium/chloride transporters), member 7	10723	DKFZP434F076|KCC4
294	chr5	1165519	1165948	2.470000	transcription_start_site	-	1165109	1165109	-624	SLC12A7	50294	NM_006598	solute carrier family 12 (potassium/chloride transporters), member 7	10723	DKFZP434F076|KCC4
295	chr6	167491132	167492078	2.470000	transcription_start_site	-	167491309	167491309	-296	GPR31	56250	NM_005299	G protein-coupled receptor 31	2853	-
296	chr7	27187167	27187718	2.470000	transcription_start_site	-	27186368	27186368	-1074	HOXA10	56866	NM_153715	homeobox A10	3206	HOX1|HOX1.8|HOX1H|MGC12859|PL
297	chr1	143326020	143326469	2.460000	transcription_start_site	+	143326315	143326315	-70	NBPF8	03663	AY894568	neuroblastoma breakpoint family, member 8	641559	NBPF11
297	chr1	143326020	143326469	2.460000	transcription_start_site	+	143326315	143326315	-70	NBPF8	03664	AY894570	neuroblastoma breakpoint family, member 8	641559	NBPF11
297	chr1	143326020	143326469	2.460000	transcription_start_site	+	143326315	143326315	-70	NBPF8	03665	AY894572	neuroblastoma breakpoint family, member 8	641559	NBPF11
297	chr1	143326020	143326469	2.460000	transcription_start_site	+	143326315	143326315	-70	NBPF20	03666	NM_001037675	neuroblastoma breakpoint family, member 20	400818	-
297	chr1	143326020	143326469	2.460000	transcription_start_site	+	143326470	143326470	-225	NBPF8	03667	BC086308	neuroblastoma breakpoint family, member 8	641559	NBPF11
298	chr19	42776983	42778343	2.460000	transcription_start_site	+	42777570	42777570	93	ZNF540	31136	AL832100	zinc finger protein 540	163255	DKFZp313K2238|DKFZp547B0714|FLJ16004|Nbla10512
298	chr19	42776983	42778343	2.460000	transcription_start_site	-	42777531	42777531	-132	ZNF571	31132	NM_016536	zinc finger protein 571	51276	HSPC059|MGC138690
298	chr19	42776983	42778343	2.460000	transcription_start_site	-	42777512	42777512	-151	N/A	31134	BC114479	Homo sapiens zinc finger protein 571, mRNA (cDNA clone MGC:138689 IMAGE:40036718), complete cds.	N/A	N/A
298	chr19	42776983	42778343	2.460000	transcription_start_site	-	42777508	42777508	-155	ZNF571	31133	BC113870	zinc finger protein 571	51276	HSPC059|MGC138690
298	chr19	42776983	42778343	2.460000	transcription_start_site	-	42777487	42777487	-176	ZNF571	31135	BC040591	zinc finger protein 571	51276	HSPC059|MGC138690
299	chr19	45194077	45194426	2.460000	transcription_start_site	+	45194809	45194809	-557	ZNF546	31344	AK122968	zinc finger protein 546	339327	MGC43537
299	chr19	45194077	45194426	2.460000	transcription_start_site	+	45194868	45194868	-616	ZNF546	31346	NM_178544	zinc finger protein 546	339327	MGC43537
299	chr19	45194077	45194426	2.460000	transcription_start_site	+	45194868	45194868	-616	ZNF546	31345	BC045649	zinc finger protein 546	339327	MGC43537
300	chr7	28691463	28692420	2.460000	transcription_start_site	+	28692245	28692245	-303	CREB5	56889	NM_001011666	cAMP responsive element binding protein 5	9586	CRE-BPA
300	chr7	28691463	28692420	2.460000	transcription_start_site	+	28692245	28692245	-303	CREB5	56888	BC059400	cAMP responsive element binding protein 5	9586	CRE-BPA
301	chr1	16791300	16792038	2.450000	transcription_start_site	-	16791779	16791779	110	NBPF1	00857	XM_934967	neuroblastoma breakpoint family, member 1	55672	AB13|AB14|AB23|AD2|FLJ20719|KIAA1693|NBG|NBPF
301	chr1	16791300	16792038	2.450000	transcription_start_site	-	16791779	16791779	110	NBPF1	00846	XM_930478	neuroblastoma breakpoint family, member 1	55672	AB13|AB14|AB23|AD2|FLJ20719|KIAA1693|NBG|NBPF
301	chr1	16791300	16792038	2.450000	transcription_start_site	-	16791779	16791779	110	NBPF1	00852	XM_934957	neuroblastoma breakpoint family, member 1	55672	AB13|AB14|AB23|AD2|FLJ20719|KIAA1693|NBG|NBPF
301	chr1	16791300	16792038	2.450000	transcription_start_site	-	16791779	16791779	110	NBPF1	00853	XM_934974	neuroblastoma breakpoint family, member 1	55672	AB13|AB14|AB23|AD2|FLJ20719|KIAA1693|NBG|NBPF
301	chr1	16791300	16792038	2.450000	transcription_start_site	-	16791779	16791779	110	NBPF1	00858	XM_934966	neuroblastoma breakpoint family, member 1	55672	AB13|AB14|AB23|AD2|FLJ20719|KIAA1693|NBG|NBPF
301	chr1	16791300	16792038	2.450000	transcription_start_site	-	16791779	16791779	110	NBPF1	00859	XM_934964	neuroblastoma breakpoint family, member 1	55672	AB13|AB14|AB23|AD2|FLJ20719|KIAA1693|NBG|NBPF
301	chr1	16791300	16792038	2.450000	transcription_start_site	-	16791779	16791779	110	NBPF1	00856	XM_934969	neuroblastoma breakpoint family, member 1	55672	AB13|AB14|AB23|AD2|FLJ20719|KIAA1693|NBG|NBPF
301	chr1	16791300	16792038	2.450000	transcription_start_site	-	16791779	16791779	110	NBPF1	00854	XM_934973	neuroblastoma breakpoint family, member 1	55672	AB13|AB14|AB23|AD2|FLJ20719|KIAA1693|NBG|NBPF
301	chr1	16791300	16792038	2.450000	transcription_start_site	-	16791779	16791779	110	NBPF1	00855	XM_934972	neuroblastoma breakpoint family, member 1	55672	AB13|AB14|AB23|AD2|FLJ20719|KIAA1693|NBG|NBPF
301	chr1	16791300	16792038	2.450000	transcription_start_site	-	16791276	16791276	-393	NBPF10	00851	NM_001039703	neuroblastoma breakpoint family, member 10	440673	AB6|AG1
302	chr1	17180051	17180605	2.450000	transcription_start_site	-	17180668	17180668	340	MFAP2	00882	NM_017459	microfibrillar-associated protein 2	4237	MAGP|MAGP-1|MAGP1
302	chr1	17180051	17180605	2.450000	transcription_start_site	-	17179760	17179760	-568	MFAP2	00884	BC015039	microfibrillar-associated protein 2	4237	MAGP|MAGP-1|MAGP1
302	chr1	17180051	17180605	2.450000	transcription_start_site	-	17179726	17179726	-602	MFAP2	00881	NM_002403	microfibrillar-associated protein 2	4237	MAGP|MAGP-1|MAGP1
302	chr1	17180051	17180605	2.450000	transcription_start_site	-	17179722	17179722	-606	MFAP2	00883	AK222751	microfibrillar-associated protein 2	4237	MAGP|MAGP-1|MAGP1
303	chr1	149612310	149612539	2.450000	transcription_start_site	-	149611806	149611806	-618	SELENBP1	04198	BC032997	selenium binding protein 1	8991	FLJ13813|LPSB|SP56|hSBP|hSP56
303	chr1	149612310	149612539	2.450000	transcription_start_site	-	149611805	149611805	-619	SELENBP1	04196	AK023875	selenium binding protein 1	8991	FLJ13813|LPSB|SP56|hSBP|hSP56
303	chr1	149612310	149612539	2.450000	transcription_start_site	-	149611788	149611788	-636	SELENBP1	04197	BC009084	selenium binding protein 1	8991	FLJ13813|LPSB|SP56|hSBP|hSP56
303	chr1	149612310	149612539	2.450000	transcription_start_site	-	149611788	149611788	-636	SELENBP1	04195	NM_003944	selenium binding protein 1	8991	FLJ13813|LPSB|SP56|hSBP|hSP56
304	chr1	176748034	176748693	2.450000	transcription_start_site	+	176748832	176748832	-468	C1orf49	05449	NM_032126	chromosome 1 open reading frame 49	84066	DKFZP564J047|FLJ40199|MGC26863|RP5-990P15.1
304	chr1	176748034	176748693	2.450000	transcription_start_site	+	176748887	176748887	-523	C1orf49	05450	AK093269	chromosome 1 open reading frame 49	84066	DKFZP564J047|FLJ40199|MGC26863|RP5-990P15.1
304	chr1	176748034	176748693	2.450000	transcription_start_site	+	176748890	176748890	-526	C1orf49	05451	AK097518	chromosome 1 open reading frame 49	84066	DKFZP564J047|FLJ40199|MGC26863|RP5-990P15.1
304	chr1	176748034	176748693	2.450000	transcription_start_site	+	176748901	176748901	-537	C1orf49	05452	BC034972	chromosome 1 open reading frame 49	84066	DKFZP564J047|FLJ40199|MGC26863|RP5-990P15.1
305	chr1	205038539	205039008	2.450000	transcription_start_site	+	205038837	205038837	-63	IL19	06048	NM_153758	interleukin 19	29949	IL-10C|MDA1|NG.1|ZMDA1
306	chr11	68427165	68427699	2.450000	transcription_start_site	-	68427864	68427864	432	MRPL21	11846	BC055088	mitochondrial ribosomal protein L21	219927	MGC62013
306	chr11	68427165	68427699	2.450000	transcription_start_site	-	68427879	68427879	447	MRPL21	11849	NM_181514	mitochondrial ribosomal protein L21	219927	MGC62013
306	chr11	68427165	68427699	2.450000	transcription_start_site	-	68427879	68427879	447	MRPL21	11850	NM_181515	mitochondrial ribosomal protein L21	219927	MGC62013
306	chr11	68427165	68427699	2.450000	transcription_start_site	-	68427879	68427879	447	MRPL21	11848	NM_181513	mitochondrial ribosomal protein L21	219927	MGC62013
306	chr11	68427165	68427699	2.450000	transcription_start_site	-	68427879	68427879	447	MRPL21	11847	NM_181512	mitochondrial ribosomal protein L21	219927	MGC62013
306	chr11	68427165	68427699	2.450000	transcription_start_site	+	68427947	68427947	-515	IGHMBP2	11851	NM_002180	immunoglobulin mu binding protein 2	3508	CATF1|FLJ34220|HCSA|SMARD1|SMUBP2
306	chr11	68427165	68427699	2.450000	transcription_start_site	+	68427957	68427957	-525	IGHMBP2	11852	BC105088	immunoglobulin mu binding protein 2	3508	CATF1|FLJ34220|HCSA|SMARD1|SMUBP2
307	chr11	123353424	123353868	2.450000	transcription_start_site	-	123353608	123353608	-38	OR10S1	12974	NM_001004474	olfactory receptor, family 10, subfamily S, member 1	219873	OR11-279
308	chr19	54259356	54259690	2.450000	transcription_start_site	-	54258937	54258937	-586	NTF5	32096	BC012421	neurotrophin 5 (neurotrophin 4/5)	4909	NT-4/5|NT4|NT5|NTF4
308	chr19	54259356	54259690	2.450000	transcription_start_site	-	54258936	54258936	-587	NTF5	32095	NM_006179	neurotrophin 5 (neurotrophin 4/5)	4909	NT-4/5|NT4|NT5|NTF4
309	chr20	5242836	5243265	2.450000	transcription_start_site	-	5243059	5243059	8	PROKR2	37517	BC104959	prokineticin receptor 2	128674	GPR73L1|GPR73b|GPRg2|PKR2|dJ680N4.3
309	chr20	5242836	5243265	2.450000	transcription_start_site	-	5243015	5243015	-35	PROKR2	37518	NM_144773	prokineticin receptor 2	128674	GPR73L1|GPR73b|GPRg2|PKR2|dJ680N4.3
310	chr20	55497292	55498046	2.450000	transcription_start_site	-	55497489	55497489	-180	HMG1L1	38679	NM_001008735	high-mobility group (nonhistone chromosomal) protein 1-like 1	10357	HMG1L7|dJ579F20.1
311	chr7	1851417	1852061	2.450000	transcription_start_site	+	1851461	1851461	278	N/A	56431	AK127048	Homo sapiens cDNA FLJ45105 fis, clone BRAWH3033117.	N/A	N/A
312	chr7	5077779	5078408	2.450000	transcription_start_site	+	5078257	5078257	-163	LOC389458	56506	NM_203393	hypothetical gene supported by BC031661	389458	MGC:35170
312	chr7	5077779	5078408	2.450000	transcription_start_site	+	5078281	5078281	-187	LOC389458	56507	BC031661	hypothetical gene supported by BC031661	389458	MGC:35170
313	chrX	34060154	34060519	2.450000	transcription_start_site	-	34060349	34060349	12	FAM47A	41915	BC026171	family with sequence similarity 47, member A	158724	MGC27003
313	chrX	34060154	34060519	2.450000	transcription_start_site	-	34060352	34060352	15	FAM47A	41914	NM_203408	family with sequence similarity 47, member A	158724	MGC27003
314	chrX	134798731	134799383	2.450000	transcription_start_site	-	134798910	134798910	-147	CT45-6	43641	NM_001017438	cancer/testis antigen CT45-6	541465	-
315	chr1	168767316	168768066	2.440000	transcription_start_site	-	168767759	168767759	68	LOC646796	05306	XM_933943	hypothetical protein LOC646796	646796	-
315	chr1	168767316	168768066	2.440000	transcription_start_site	+	168767893	168767893	-202	SCYL1BP1	05307	NM_152281	SCY1-like 1 binding protein 1	92344	FLJ11752|MGC51263|MGC70512|NTKL-BP1|NTKLBP1|RP11-545I10.1
315	chr1	168767316	168768066	2.440000	transcription_start_site	+	168767895	168767895	-204	SCYL1BP1	05308	BC064945	SCY1-like 1 binding protein 1	92344	FLJ11752|MGC51263|MGC70512|NTKL-BP1|NTKLBP1|RP11-545I10.1
315	chr1	168767316	168768066	2.440000	transcription_start_site	+	168767915	168767915	-224	SCYL1BP1	05309	BC047476	SCY1-like 1 binding protein 1	92344	FLJ11752|MGC51263|MGC70512|NTKL-BP1|NTKLBP1|RP11-545I10.1
316	chr10	46060466	46060615	2.440000	transcription_start_site	-	46060660	46060660	119	PTPN20A	07629	XM_931622	protein tyrosine phosphatase, non-receptor type 20A	653129	bA142I17.1
316	chr10	46060466	46060615	2.440000	transcription_start_site	-	46060660	46060660	119	PTPN20A	07630	XM_931627	protein tyrosine phosphatase, non-receptor type 20A	653129	bA142I17.1
316	chr10	46060466	46060615	2.440000	transcription_start_site	-	46060660	46060660	119	PTPN20A	07632	XM_931635	protein tyrosine phosphatase, non-receptor type 20A	653129	bA142I17.1
316	chr10	46060466	46060615	2.440000	transcription_start_site	-	46060660	46060660	119	PTPN20A	07634	XM_931647	protein tyrosine phosphatase, non-receptor type 20A	653129	bA142I17.1
316	chr10	46060466	46060615	2.440000	transcription_start_site	-	46060660	46060660	119	PTPN20A	07631	XM_931630	protein tyrosine phosphatase, non-receptor type 20A	653129	bA142I17.1
316	chr10	46060466	46060615	2.440000	transcription_start_site	-	46060660	46060660	119	PTPN20A	07635	XM_931653	protein tyrosine phosphatase, non-receptor type 20A	653129	bA142I17.1
316	chr10	46060466	46060615	2.440000	transcription_start_site	-	46060660	46060660	119	PTPN20A	07639	XM_931677	protein tyrosine phosphatase, non-receptor type 20A	653129	bA142I17.1
316	chr10	46060466	46060615	2.440000	transcription_start_site	-	46060660	46060660	119	PTPN20A	07640	XM_931680	protein tyrosine phosphatase, non-receptor type 20A	653129	bA142I17.1
316	chr10	46060466	46060615	2.440000	transcription_start_site	-	46060660	46060660	119	PTPN20A	07638	XM_931672	protein tyrosine phosphatase, non-receptor type 20A	653129	bA142I17.1
316	chr10	46060466	46060615	2.440000	transcription_start_site	-	46060660	46060660	119	PTPN20A	07641	XM_931686	protein tyrosine phosphatase, non-receptor type 20A	653129	bA142I17.1
316	chr10	46060466	46060615	2.440000	transcription_start_site	-	46060666	46060666	125	PTPN20B	07650	AY704142	protein tyrosine phosphatase, non-receptor type 20B	26095	DKFZp566K0524|DKFZp781P23155|bA42B19.1
316	chr10	46060466	46060615	2.440000	transcription_start_site	-	46060666	46060666	125	PTPN20B	07649	AY704141	protein tyrosine phosphatase, non-receptor type 20B	26095	DKFZp566K0524|DKFZp781P23155|bA42B19.1
316	chr10	46060466	46060615	2.440000	transcription_start_site	-	46060666	46060666	125	PTPN20B	07651	AY704143	protein tyrosine phosphatase, non-receptor type 20B	26095	DKFZp566K0524|DKFZp781P23155|bA42B19.1
316	chr10	46060466	46060615	2.440000	transcription_start_site	-	46060666	46060666	125	PTPN20B	07655	AY704148	protein tyrosine phosphatase, non-receptor type 20B	26095	DKFZp566K0524|DKFZp781P23155|bA42B19.1
316	chr10	46060466	46060615	2.440000	transcription_start_site	-	46060666	46060666	125	PTPN20B	07652	AY704144	protein tyrosine phosphatase, non-receptor type 20B	26095	DKFZp566K0524|DKFZp781P23155|bA42B19.1
316	chr10	46060466	46060615	2.440000	transcription_start_site	-	46060666	46060666	125	PTPN20B	07657	AY704150	protein tyrosine phosphatase, non-receptor type 20B	26095	DKFZp566K0524|DKFZp781P23155|bA42B19.1
316	chr10	46060466	46060615	2.440000	transcription_start_site	-	46060666	46060666	125	PTPN20B	07653	AY704145	protein tyrosine phosphatase, non-receptor type 20B	26095	DKFZp566K0524|DKFZp781P23155|bA42B19.1
316	chr10	46060466	46060615	2.440000	transcription_start_site	-	46060719	46060719	178	PTPN20A	07642	XM_931691	protein tyrosine phosphatase, non-receptor type 20A	653129	bA142I17.1
316	chr10	46060466	46060615	2.440000	transcription_start_site	-	46060719	46060719	178	PTPN20A	07645	XM_931707	protein tyrosine phosphatase, non-receptor type 20A	653129	bA142I17.1
316	chr10	46060466	46060615	2.440000	transcription_start_site	-	46060719	46060719	178	PTPN20A	07637	XM_931667	protein tyrosine phosphatase, non-receptor type 20A	653129	bA142I17.1
316	chr10	46060466	46060615	2.440000	transcription_start_site	-	46060719	46060719	178	PTPN20A	07647	XM_931717	protein tyrosine phosphatase, non-receptor type 20A	653129	bA142I17.1
317	chr12	48309816	48310755	2.440000	transcription_start_site	+	48310593	48310593	-307	PRPF40B	14427	NM_001031698	PRP40 pre-mRNA processing factor 40 homolog B (S. cerevisiae)	25766	HYPC
318	chr22	29197823	29198577	2.440000	transcription_start_site	-	29198017	29198017	-183	SEC14L3	40567	NM_174975	SEC14-like 3 (S. cerevisiae)	266629	MGC119366|MGC119367|MGC119368|TAP2
318	chr22	29197823	29198577	2.440000	transcription_start_site	-	29197973	29197973	-227	SEC14L3	40568	BC101001	SEC14-like 3 (S. cerevisiae)	266629	MGC119366|MGC119367|MGC119368|TAP2
318	chr22	29197823	29198577	2.440000	transcription_start_site	-	29197973	29197973	-227	SEC14L3	40570	BC101003	SEC14-like 3 (S. cerevisiae)	266629	MGC119366|MGC119367|MGC119368|TAP2
318	chr22	29197823	29198577	2.440000	transcription_start_site	-	29197973	29197973	-227	SEC14L3	40569	BC101002	SEC14-like 3 (S. cerevisiae)	266629	MGC119366|MGC119367|MGC119368|TAP2
318	chr22	29197823	29198577	2.440000	transcription_start_site	-	29197973	29197973	-227	SEC14L3	40571	BC101004	SEC14-like 3 (S. cerevisiae)	266629	MGC119366|MGC119367|MGC119368|TAP2
318	chr22	29197823	29198577	2.440000	transcription_start_site	-	29197957	29197957	-243	SEC14L3	40572	BC069641	SEC14-like 3 (S. cerevisiae)	266629	MGC119366|MGC119367|MGC119368|TAP2
319	chrX	128700343	128700782	2.440000	transcription_start_site	+	128700630	128700630	-67	XPNPEP2	43487	NM_003399	X-prolyl aminopeptidase (aminopeptidase P) 2, membrane-bound	7512	-
320	chrY	2429519	2429773	2.440000	transcription_start_site	-	2429008	2429008	-638	ZBED1	44202	NM_004729	zinc finger, BED-type containing 1	9189	ALTE|KIAA0785|TRAMP
320	chrY	2429519	2429773	2.440000	transcription_start_site	-	2428975	2428975	-671	DHRSX	44201	NM_145177	dehydrogenase/reductase (SDR family) X-linked	207063	CXorf11|DHRS5X|DHRS5Y|DHRSXY|DHRSY
321	chr14	73775146	73775585	2.430000	transcription_start_site	+	73775927	73775927	-561	CHX10	18724	NM_182894	ceh-10 homeodomain containing homolog (C. elegans)	338917	HOX10|RET1
322	chr17	35337364	35338225	2.430000	transcription_start_site	-	35337380	35337380	-414	ORMDL3	26212	NM_139280	ORM1-like 3 (S. cerevisiae)	94103	-
322	chr17	35337364	35338225	2.430000	transcription_start_site	-	35337351	35337351	-443	ORMDL3	26211	BC017087	ORM1-like 3 (S. cerevisiae)	94103	-
322	chr17	35337364	35338225	2.430000	transcription_start_site	-	35337333	35337333	-461	ORMDL3	26210	BC071833	ORM1-like 3 (S. cerevisiae)	94103	-
323	chr19	47573179	47574128	2.430000	transcription_start_site	+	47573955	47573955	-301	SBP1	31539	NM_178121	HBV pre-s2 binding protein 1	90198	MGC138147
323	chr19	47573179	47574128	2.430000	transcription_start_site	+	47574358	47574358	-704	SBP1	31540	BC093649	HBV pre-s2 binding protein 1	90198	MGC138147
324	chr19	61400738	61401278	2.430000	transcription_start_site	-	61401071	61401071	63	LOC342933	32869	XM_292723	similar to zinc finger and SCAN domain containing 5	342933	-
325	chr3	139573614	139574163	2.430000	transcription_start_site	+	139574396	139574396	-507	MRAS	46879	NM_012219	muscle RAS oncogene homolog	22808	M-RAs|R-RAS3|RRAS3
326	chr6	79633908	79634467	2.430000	transcription_start_site	+	79633990	79633990	197	IRAK1BP1	55084	BC112253	interleukin-1 receptor-associated kinase 1 binding protein 1	134728	AIP70|MGC138458|MGC138460|SIMPL
326	chr6	79633908	79634467	2.430000	transcription_start_site	+	79633907	79633907	280	IRAK1BP1	55083	NM_001010844	interleukin-1 receptor-associated kinase 1 binding protein 1	134728	AIP70|MGC138458|MGC138460|SIMPL
327	chr1	110108010	110108459	2.420000	transcription_start_site	-	110108087	110108087	-147	EPS8L3	03306	BC012926	EPS8-like 3	79574	EPS8R3|FLJ21522|MGC16817
327	chr1	110108010	110108459	2.420000	transcription_start_site	-	110108087	110108087	-147	EPS8L3	03305	NM_139053	EPS8-like 3	79574	EPS8R3|FLJ21522|MGC16817
327	chr1	110108010	110108459	2.420000	transcription_start_site	-	110108087	110108087	-147	EPS8L3	03304	NM_133181	EPS8-like 3	79574	EPS8R3|FLJ21522|MGC16817
327	chr1	110108010	110108459	2.420000	transcription_start_site	-	110108087	110108087	-147	EPS8L3	03303	NM_024526	EPS8-like 3	79574	EPS8R3|FLJ21522|MGC16817
328	chr15	40427013	40427747	2.420000	transcription_start_site	+	40427592	40427592	-212	CAPN3	20030	NM_212464	calpain 3, (p94)	825	CANP3|CANPL3|LGMD2|LGMD2A|MGC10767|MGC11121|MGC14344|MGC4403|nCL-1|p94
328	chr15	40427013	40427747	2.420000	transcription_start_site	+	40427592	40427592	-212	CAPN3	20032	NM_212467	calpain 3, (p94)	825	CANP3|CANPL3|LGMD2|LGMD2A|MGC10767|MGC11121|MGC14344|MGC4403|nCL-1|p94
328	chr15	40427013	40427747	2.420000	transcription_start_site	+	40427592	40427592	-212	CAPN3	20031	NM_212465	calpain 3, (p94)	825	CANP3|CANPL3|LGMD2|LGMD2A|MGC10767|MGC11121|MGC14344|MGC4403|nCL-1|p94
329	chr17	35098224	35098692	2.420000	transcription_start_site	-	35097836	35097836	-622	PERLD1	26173	NM_033419	per1-like domain containing 1	93210	AGLA546|CAB2|MGC9753|PP1498
329	chr17	35098224	35098692	2.420000	transcription_start_site	-	35097836	35097836	-622	PERLD1	26174	AK075474	per1-like domain containing 1	93210	AGLA546|CAB2|MGC9753|PP1498
329	chr17	35098224	35098692	2.420000	transcription_start_site	-	35097810	35097810	-648	PERLD1	26176	BC010652	per1-like domain containing 1	93210	AGLA546|CAB2|MGC9753|PP1498
329	chr17	35098224	35098692	2.420000	transcription_start_site	-	35097803	35097803	-655	PERLD1	26175	AY358437	per1-like domain containing 1	93210	AGLA546|CAB2|MGC9753|PP1498
330	chr2	113972330	113974196	2.420000	transcription_start_site	+	113973130	113973130	133	FOXD4L1	35183	NM_012184	forkhead box D4-like 1	200350	bA395L14.1
331	chr2	130672177	130672916	2.420000	transcription_start_site	-	130672504	130672504	-42	LOC112714	35377	BC057811	similar to alpha tubulin	112714	-
331	chr2	130672177	130672916	2.420000	transcription_start_site	-	130672504	130672504	-42	LOC112714	35376	NM_207312	similar to alpha tubulin	112714	-
332	chr11	27698399	27700044	2.410000	transcription_start_site	-	27698846	27698846	-375	BDNF	10429	NM_170732	brain-derived neurotrophic factor	627	MGC34632
332	chr11	27698399	27700044	2.410000	transcription_start_site	-	27699872	27699872	650	BDNF	10428	NM_170731	brain-derived neurotrophic factor	627	MGC34632
333	chr17	59350253	59350702	2.410000	transcription_start_site	-	59349930	59349930	-547	GH1	27353	NM_022562	growth hormone 1	2688	GH|GH-N|GHN|hGH-N
333	chr17	59350253	59350702	2.410000	transcription_start_site	-	59349930	59349930	-547	GH1	27351	NM_022560	growth hormone 1	2688	GH|GH-N|GHN|hGH-N
333	chr17	59350253	59350702	2.410000	transcription_start_site	-	59349930	59349930	-547	GH1	27349	NM_000515	growth hormone 1	2688	GH|GH-N|GHN|hGH-N
333	chr17	59350253	59350702	2.410000	transcription_start_site	-	59349930	59349930	-547	GH1	27352	NM_022561	growth hormone 1	2688	GH|GH-N|GHN|hGH-N
333	chr17	59350253	59350702	2.410000	transcription_start_site	-	59349930	59349930	-547	GH1	27350	NM_022559	growth hormone 1	2688	GH|GH-N|GHN|hGH-N
333	chr17	59350253	59350702	2.410000	transcription_start_site	-	59349911	59349911	-566	GH1	27355	BC090045	growth hormone 1	2688	GH|GH-N|GHN|hGH-N
333	chr17	59350253	59350702	2.410000	transcription_start_site	-	59349909	59349909	-568	GH1	27354	BC062475	growth hormone 1	2688	GH|GH-N|GHN|hGH-N
333	chr17	59350253	59350702	2.410000	transcription_start_site	-	59349895	59349895	-582	GH1	27356	BC075012	growth hormone 1	2688	GH|GH-N|GHN|hGH-N
334	chr19	61053913	61055450	2.410000	transcription_start_site	-	61055107	61055107	425	LOC646667	32858	XM_929610	similar to proline-rich glycoprotein (sgp158)	646667	-
334	chr19	61053913	61055450	2.410000	transcription_start_site	+	61055198	61055198	-516	NALP4	32859	NM_134444	NACHT, leucine rich repeat and PYD containing 4	147945	FLJ32126|PAN2|PYPAF4|RNH2
335	chr4	155690511	155690961	2.410000	transcription_start_site	-	155690973	155690973	237	PLRG1	49825	NM_002669	pleiotropic regulator 1 (PRL1 homolog, Arabidopsis)	5356	MGC110980|PRL1
335	chr4	155690511	155690961	2.410000	transcription_start_site	-	155690973	155690973	237	PLRG1	49826	BC106004	pleiotropic regulator 1 (PRL1 homolog, Arabidopsis)	5356	MGC110980|PRL1
335	chr4	155690511	155690961	2.410000	transcription_start_site	-	155690999	155690999	263	PLRG1	49827	BC020786	pleiotropic regulator 1 (PRL1 homolog, Arabidopsis)	5356	MGC110980|PRL1
336	chr5	32480432	32481374	2.410000	transcription_start_site	-	32480601	32480601	-302	ZFR	50518	NM_016107	zinc finger RNA binding protein	51663	-
337	chr1	173234397	173234761	2.400000	transcription_start_site	+	173235193	173235193	-614	CACYBP	05409	NM_001007214	calcyclin binding protein	27101	GIG5|MGC87971|PNAS-107|RP1-102G20.6|S100A6BP|SIP
337	chr1	173234397	173234761	2.400000	transcription_start_site	+	173235514	173235514	-935	CACYBP	05410	NM_014412	calcyclin binding protein	27101	GIG5|MGC87971|PNAS-107|RP1-102G20.6|S100A6BP|SIP
338	chr15	55785417	55785741	2.400000	transcription_start_site	+	55786192	55786192	-613	GRINL1A	20456	NM_015532	glutamate receptor, ionotropic, N-methyl D-aspartate-like 1A	81488	DKFZp586F1918
338	chr15	55785417	55785741	2.400000	transcription_start_site	+	55786192	55786192	-613	GRINL1A	20455	NM_001018103	glutamate receptor, ionotropic, N-methyl D-aspartate-like 1A	81488	DKFZp586F1918
338	chr15	55785417	55785741	2.400000	transcription_start_site	+	55786192	55786192	-613	GRINL1A	20454	NM_001018102	glutamate receptor, ionotropic, N-methyl D-aspartate-like 1A	81488	DKFZp586F1918
338	chr15	55785417	55785741	2.400000	transcription_start_site	+	55786201	55786201	-622	GRINL1A	20457	AK074767	glutamate receptor, ionotropic, N-methyl D-aspartate-like 1A	81488	DKFZp586F1918
338	chr15	55785417	55785741	2.400000	transcription_start_site	+	55786206	55786206	-627	GRINL1A	20458	AK074955	glutamate receptor, ionotropic, N-methyl D-aspartate-like 1A	81488	DKFZp586F1918
338	chr15	55785417	55785741	2.400000	transcription_start_site	+	55786220	55786220	-641	GRINL1A	20459	BC001510	glutamate receptor, ionotropic, N-methyl D-aspartate-like 1A	81488	DKFZp586F1918
339	chr16	62941	63380	2.400000	transcription_start_site	-	62591	62591	-569	RHBDF1	21649	BC014425	rhomboid 5 homolog 1 (Drosophila)	64285	C16orf8|Dist1|EGFR-RS|FLJ2235|FLJ22357|gene -89|gene -90|hDist1
339	chr16	62941	63380	2.400000	transcription_start_site	-	62591	62591	-569	RHBDF1	21648	NM_022450	rhomboid 5 homolog 1 (Drosophila)	64285	C16orf8|Dist1|EGFR-RS|FLJ2235|FLJ22357|gene -89|gene -90|hDist1
340	chr20	34937503	34938147	2.400000	transcription_start_site	+	34937983	34937983	-158	C20orf118	38135	NM_080628	chromosome 20 open reading frame 118	140711	dJ132F21.2
341	chr22	49387646	49388590	2.400000	transcription_start_site	+	49388427	49388427	-309	MAPK8IP2	41474	NM_016431	mitogen-activated protein kinase 8 interacting protein 2	23542	IB2|JIP2|PRKM8IPL
342	chr4	91978847	91979276	2.400000	transcription_start_site	-	91979292	91979292	230	TMSL3	49154	NM_183049	thymosin-like 3	7117	-
343	chrX	30157680	30158624	2.400000	transcription_start_site	+	30158473	30158473	-321	MAGEB3	41872	NM_002365	melanoma antigen family B, 3	4114	-
344	chr11	57236825	57237089	2.390000	transcription_start_site	+	57236664	57236664	293	N/A	10923	AB002382	Homo sapiens mRNA for KIAA0384 gene, partial cds.	N/A	N/A
344	chr11	57236825	57237089	2.390000	transcription_start_site	+	57236657	57236657	300	TXNDC14	10922	BC000666	thioredoxin domain containing 14	51075	CGI-31|DKFZp781O2021|MGC111151|PIG26|TMX2
344	chr11	57236825	57237089	2.390000	transcription_start_site	+	57236650	57236650	307	TXNDC14	10921	BC093062	thioredoxin domain containing 14	51075	CGI-31|DKFZp781O2021|MGC111151|PIG26|TMX2
344	chr11	57236825	57237089	2.390000	transcription_start_site	-	57236249	57236249	-708	MED19	10918	BC037223	mediator of RNA polymerase II transcription, subunit 19 homolog (S. cerevisiae)	219541	LCMR1
344	chr11	57236825	57237089	2.390000	transcription_start_site	-	57236249	57236249	-708	MED19	10917	NM_153450	mediator of RNA polymerase II transcription, subunit 19 homolog (S. cerevisiae)	219541	LCMR1
344	chr11	57236825	57237089	2.390000	transcription_start_site	-	57236087	57236087	-870	MED19	10919	AY148462	mediator of RNA polymerase II transcription, subunit 19 homolog (S. cerevisiae)	219541	LCMR1
345	chr13	22369536	22370170	2.390000	transcription_start_site	-	22370144	22370144	291	LOC646201	16571	XM_933466	hypothetical protein LOC646201	646201	-
346	chr18	14464469	14465103	2.390000	transcription_start_site	+	14464803	14464803	-17	LOC653735	28442	XM_375153	similar to similar to cDNA sequence BC021523	653735	-
347	chr19	1327575	1328110	2.390000	transcription_start_site	+	1328357	1328357	-514	MUM1	29234	BC019585	melanoma associated antigen (mutated) 1	84939	FLJ14868|FLJ22283|HSPC211|MGC131891|MUM-1
348	chr19	47936327	47937261	2.390000	transcription_start_site	-	47936473	47936473	-321	PSG3	31557	BC005924	pregnancy specific beta-1-glycoprotein 3	5671	-
348	chr19	47936327	47937261	2.390000	transcription_start_site	-	47936461	47936461	-333	PSG3	31556	NM_021016	pregnancy specific beta-1-glycoprotein 3	5671	-
349	chr20	42417079	42417503	2.390000	transcription_start_site	+	42417503	42417503	-212	HNF4A	38271	AK096973	hepatocyte nuclear factor 4, alpha	3172	FLJ39654|HNF4|HNF4a7|HNF4a8|HNF4a9|MODY|MODY1|NR2A1|NR2A21|TCF|TCF14
349	chr20	42417079	42417503	2.390000	transcription_start_site	+	42417854	42417854	-563	HNF4A	38272	NM_001030003	hepatocyte nuclear factor 4, alpha	3172	FLJ39654|HNF4|HNF4a7|HNF4a8|HNF4a9|MODY|MODY1|NR2A1|NR2A21|TCF|TCF14
349	chr20	42417079	42417503	2.390000	transcription_start_site	+	42417854	42417854	-563	HNF4A	38274	NM_175914	hepatocyte nuclear factor 4, alpha	3172	FLJ39654|HNF4|HNF4a7|HNF4a8|HNF4a9|MODY|MODY1|NR2A1|NR2A21|TCF|TCF14
349	chr20	42417079	42417503	2.390000	transcription_start_site	+	42417854	42417854	-563	HNF4A	38273	NM_001030004	hepatocyte nuclear factor 4, alpha	3172	FLJ39654|HNF4|HNF4a7|HNF4a8|HNF4a9|MODY|MODY1|NR2A1|NR2A21|TCF|TCF14
350	chr20	48179592	48180361	2.390000	transcription_start_site	-	48179589	48179589	-387	Kua-UEV	38564	NM_003349	ubiquitin-conjugating enzyme E2 variant 1	387522	CROC-1B|UBE2V1
351	chr4	15548879	15549526	2.390000	transcription_start_site	-	15549069	15549069	-133	FGFBP1	48264	NM_005130	fibroblast growth factor binding protein 1	9982	FGFBP|HBP17
351	chr4	15548879	15549526	2.390000	transcription_start_site	-	15549059	15549059	-143	FGFBP1	48263	BC008910	fibroblast growth factor binding protein 1	9982	FGFBP|HBP17
351	chr4	15548879	15549526	2.390000	transcription_start_site	-	15549048	15549048	-154	FGFBP1	48262	BC003628	fibroblast growth factor binding protein 1	9982	FGFBP|HBP17
352	chr7	107087519	107088183	2.390000	transcription_start_site	+	107088315	107088315	-464	SLC26A4	58591	NM_000441	solute carrier family 26, member 4	5172	DFNB4|PDS
353	chr9	98186271	98186535	2.390000	transcription_start_site	-	98185792	98185792	-611	SLC35D2	63140	BC100278	solute carrier family 35, member D2	11046	HFRC1|MGC117215|SQV7L|UGTrel8|hfrc
353	chr9	98186271	98186535	2.390000	transcription_start_site	-	98185758	98185758	-645	SLC35D2	63139	NM_007001	solute carrier family 35, member D2	11046	HFRC1|MGC117215|SQV7L|UGTrel8|hfrc
354	chr1	171838625	171839575	2.380000	transcription_start_site	-	171838803	171838803	-297	SLC9A11	05371	BC042592	solute carrier family 9, member 11	284525	MGC43026|RP3-436N22.2
354	chr1	171838625	171839575	2.380000	transcription_start_site	-	171838803	171838803	-297	SLC9A11	05372	NM_178527	solute carrier family 9, member 11	284525	MGC43026|RP3-436N22.2
355	chr17	7702308	7702667	2.380000	transcription_start_site	-	7701934	7701934	-553	LSMD1	25069	BC051846	LSM domain containing 1	84316	MGC14151|MGC74837|PFAAP2
355	chr17	7702308	7702667	2.380000	transcription_start_site	-	7701897	7701897	-590	LSMD1	25066	NM_032356	LSM domain containing 1	84316	MGC14151|MGC74837|PFAAP2
355	chr17	7702308	7702667	2.380000	transcription_start_site	-	7701897	7701897	-590	LSMD1	25068	BC033861	LSM domain containing 1	84316	MGC14151|MGC74837|PFAAP2
355	chr17	7702308	7702667	2.380000	transcription_start_site	-	7701605	7701605	-882	LSMD1	25067	BC006407	LSM domain containing 1	84316	MGC14151|MGC74837|PFAAP2
355	chr17	7702308	7702667	2.380000	transcription_start_site	-	7701534	7701534	-953	LSMD1	25070	BC059944	LSM domain containing 1	84316	MGC14151|MGC74837|PFAAP2
356	chr20	36227395	36227929	2.380000	transcription_start_site	-	36227114	36227114	-548	TGM2	38182	NM_198951	transglutaminase 2 (C polypeptide, protein-glutamine-gamma-glutamyltransferase)	7052	TG2|TGC
356	chr20	36227395	36227929	2.380000	transcription_start_site	-	36227114	36227114	-548	TGM2	38180	NM_004613	transglutaminase 2 (C polypeptide, protein-glutamine-gamma-glutamyltransferase)	7052	TG2|TGC
356	chr20	36227395	36227929	2.380000	transcription_start_site	-	36227098	36227098	-564	TGM2	38183	BC003551	transglutaminase 2 (C polypeptide, protein-glutamine-gamma-glutamyltransferase)	7052	TG2|TGC
357	chr3	52803075	52804014	2.380000	transcription_start_site	+	52803853	52803853	-308	ITIH3	45774	NM_002217	inter-alpha (globulin) inhibitor H3	3699	H3P
357	chr3	52803075	52804014	2.380000	transcription_start_site	+	52803853	52803853	-308	ITIH3	45773	BC107814	inter-alpha (globulin) inhibitor H3	3699	H3P
358	chr6	43720000	43720359	2.380000	transcription_start_site	+	43720787	43720787	-607	C6orf206	54710	NM_152732	chromosome 6 open reading frame 206	221421	FLJ30845|MRPS18AL1
358	chr6	43720000	43720359	2.380000	transcription_start_site	+	43720804	43720804	-624	C6orf206	54711	AK055407	chromosome 6 open reading frame 206	221421	FLJ30845|MRPS18AL1
359	chr6	132064047	132064405	2.380000	transcription_start_site	-	132064234	132064234	8	OR2A4	55696	NM_030908	olfactory receptor, family 2, subfamily A, member 4	79541	OR2A10
360	chr11	111448943	111449912	2.370000	transcription_start_site	-	111449140	111449140	-287	LOC120379	12609	NM_138789	hypothetical protein BC019238	120379	-
360	chr11	111448943	111449912	2.370000	transcription_start_site	+	111450220	111450220	-792	C11orf57	12610	NM_018195	chromosome 11 open reading frame 57	55216	FLJ10726
360	chr11	111448943	111449912	2.370000	transcription_start_site	+	111450249	111450249	-821	C11orf57	12611	BC048133	chromosome 11 open reading frame 57	55216	FLJ10726
360	chr11	111448943	111449912	2.370000	transcription_start_site	+	111450252	111450252	-824	C11orf57	12612	BC072455	chromosome 11 open reading frame 57	55216	FLJ10726
361	chr12	192555	193519	2.370000	transcription_start_site	-	192755	192755	-282	SLC6A12	13228	NM_003044	solute carrier family 6 (neurotransmitter transporter, betaine/GABA), member 12	6539	BGT-1|BGT1|FLJ38727
362	chr19	63777036	63777575	2.370000	transcription_start_site	-	63776754	63776754	-551	ZNF42	33049	NM_198055	zinc finger protein 42 (myeloid-specific retinoic acid-responsive)	7593	MZF-1|MZF1|MZF1B|ZSCAN6
362	chr19	63777036	63777575	2.370000	transcription_start_site	-	63776754	63776754	-551	ZNF42	33048	NM_003422	zinc finger protein 42 (myeloid-specific retinoic acid-responsive)	7593	MZF-1|MZF1|MZF1B|ZSCAN6
362	chr19	63777036	63777575	2.370000	transcription_start_site	-	63776730	63776730	-575	ZNF42	33050	BC007777	zinc finger protein 42 (myeloid-specific retinoic acid-responsive)	7593	MZF-1|MZF1|MZF1B|ZSCAN6
362	chr19	63777036	63777575	2.370000	transcription_start_site	-	63776477	63776477	-828	ZNF42	33051	BC053316	zinc finger protein 42 (myeloid-specific retinoic acid-responsive)	7593	MZF-1|MZF1|MZF1B|ZSCAN6
363	chr21_random	1536344	1537008	2.370000	transcription_start_site	+	1536545	1536545	131	LOC389833	50242	BC073934	similar to hypothetical protein MGC27019	389833	FLJ35473
364	chr5	142045934	142046578	2.370000	transcription_start_site	-	142045812	142045812	-444	FGF1	52272	NM_033137	fibroblast growth factor 1 (acidic)	2246	AFGF|ECGF|ECGF-beta|ECGFA|ECGFB|FGF-alpha|FGFA|GLIO703|HBGF1
364	chr5	142045934	142046578	2.370000	transcription_start_site	-	142045812	142045812	-444	FGF1	52271	NM_033136	fibroblast growth factor 1 (acidic)	2246	AFGF|ECGF|ECGF-beta|ECGFA|ECGFB|FGF-alpha|FGFA|GLIO703|HBGF1
364	chr5	142045934	142046578	2.370000	transcription_start_site	-	142045812	142045812	-444	FGF1	52270	NM_000800	fibroblast growth factor 1 (acidic)	2246	AFGF|ECGF|ECGF-beta|ECGFA|ECGFB|FGF-alpha|FGFA|GLIO703|HBGF1
365	chrX	106847271	106847725	2.370000	transcription_start_site	-	106846947	106846947	-551	TSC22D3	43202	NM_004089	TSC22 domain family, member 3	1831	DIP|DKFZp313A1123|DSIPI|GILZ|TSC-22R|hDIP
365	chrX	106847271	106847725	2.370000	transcription_start_site	-	106846941	106846941	-557	TSC22D3	43204	BC072446	TSC22 domain family, member 3	1831	DIP|DKFZp313A1123|DSIPI|GILZ|TSC-22R|hDIP
366	chr12	52407308	52407743	2.360000	transcription_start_site	-	52407508	52407508	-17	CALCOCO1	14703	AK027881	calcium binding and coiled-coil domain 1	57658	Cocoa|KIAA1536|PP13275|calphoglin
366	chr12	52407308	52407743	2.360000	transcription_start_site	-	52407486	52407486	-39	CALCOCO1	14702	NM_020898	calcium binding and coiled-coil domain 1	57658	Cocoa|KIAA1536|PP13275|calphoglin
366	chr12	52407308	52407743	2.360000	transcription_start_site	-	52407481	52407481	-44	CALCOCO1	14705	BC003177	calcium binding and coiled-coil domain 1	57658	Cocoa|KIAA1536|PP13275|calphoglin
366	chr12	52407308	52407743	2.360000	transcription_start_site	-	52407479	52407479	-46	CALCOCO1	14704	AF370415	calcium binding and coiled-coil domain 1	57658	Cocoa|KIAA1536|PP13275|calphoglin
367	chr12	109842578	109843232	2.360000	transcription_start_site	-	109842766	109842766	-139	MYL2	15887	BC031008	myosin, light polypeptide 2, regulatory, cardiac, slow	4633	CMH10|DKFZp779C0562|MLC2
367	chr12	109842578	109843232	2.360000	transcription_start_site	-	109842766	109842766	-139	MYL2	15885	BC015821	myosin, light polypeptide 2, regulatory, cardiac, slow	4633	CMH10|DKFZp779C0562|MLC2
367	chr12	109842578	109843232	2.360000	transcription_start_site	-	109842764	109842764	-141	MYL2	15889	BC031006	myosin, light polypeptide 2, regulatory, cardiac, slow	4633	CMH10|DKFZp779C0562|MLC2
367	chr12	109842578	109843232	2.360000	transcription_start_site	-	109842748	109842748	-157	MYL2	15886	NM_000432	myosin, light polypeptide 2, regulatory, cardiac, slow	4633	CMH10|DKFZp779C0562|MLC2
367	chr12	109842578	109843232	2.360000	transcription_start_site	-	109842737	109842737	-168	MYL2	15888	X57542	myosin, light polypeptide 2, regulatory, cardiac, slow	4633	CMH10|DKFZp779C0562|MLC2
368	chr19	45168113	45168662	2.360000	transcription_start_site	+	45168912	45168912	-524	PSMC4	31339	NM_006503	proteasome (prosome, macropain) 26S subunit, ATPase, 4	5704	MGC13687|MGC23214|MGC8570|MIP224|S6|TBP7
368	chr19	45168113	45168662	2.360000	transcription_start_site	+	45168912	45168912	-524	PSMC4	31340	NM_153001	proteasome (prosome, macropain) 26S subunit, ATPase, 4	5704	MGC13687|MGC23214|MGC8570|MIP224|S6|TBP7
368	chr19	45168113	45168662	2.360000	transcription_start_site	+	45168916	45168916	-528	PSMC4	31341	BC010396	proteasome (prosome, macropain) 26S subunit, ATPase, 4	5704	MGC13687|MGC23214|MGC8570|MIP224|S6|TBP7
368	chr19	45168113	45168662	2.360000	transcription_start_site	+	45168929	45168929	-541	PSMC4	31342	BC000343	proteasome (prosome, macropain) 26S subunit, ATPase, 4	5704	MGC13687|MGC23214|MGC8570|MIP224|S6|TBP7
368	chr19	45168113	45168662	2.360000	transcription_start_site	+	45168929	45168929	-541	PSMC4	31343	BC014488	proteasome (prosome, macropain) 26S subunit, ATPase, 4	5704	MGC13687|MGC23214|MGC8570|MIP224|S6|TBP7
369	chr19	48278457	48279416	2.360000	transcription_start_site	-	48278660	48278660	-276	PSG2	31575	BC022316	pregnancy specific beta-1-glycoprotein 2	5670	CEA|PSBG2|PSG1|PSGGB
369	chr19	48278457	48279416	2.360000	transcription_start_site	-	48278644	48278644	-292	PSG2	31574	NM_031246	pregnancy specific beta-1-glycoprotein 2	5670	CEA|PSBG2|PSG1|PSGGB
370	chrX	152592892	152593626	2.360000	transcription_start_site	-	152592974	152592974	-285	PNCK	43959	NM_001039582	pregnancy upregulated non-ubiquitously expressed CaM kinase	139728	CaMK1b|MGC45419
370	chrX	152592892	152593626	2.360000	transcription_start_site	-	152592595	152592595	-664	PNCK	43958	BC064422	pregnancy upregulated non-ubiquitously expressed CaM kinase	139728	CaMK1b|MGC45419
370	chrX	152592892	152593626	2.360000	transcription_start_site	-	152592451	152592451	-808	PNCK	43956	NM_198452	pregnancy upregulated non-ubiquitously expressed CaM kinase	139728	CaMK1b|MGC45419
370	chrX	152592892	152593626	2.360000	transcription_start_site	-	152592451	152592451	-808	PNCK	43957	BC033746	pregnancy upregulated non-ubiquitously expressed CaM kinase	139728	CaMK1b|MGC45419
371	chr1	15655535	15655984	2.350000	transcription_start_site	+	15655810	15655810	-50	ELA2A	00758	BC069331	elastase 2A	63036	ELA1|PE-1
371	chr1	15655535	15655984	2.350000	transcription_start_site	+	15655810	15655810	-50	ELA2A	00757	BC007031	elastase 2A	63036	ELA1|PE-1
371	chr1	15655535	15655984	2.350000	transcription_start_site	+	15655810	15655810	-50	ELA2A	00760	NM_033440	elastase 2A	63036	ELA1|PE-1
371	chr1	15655535	15655984	2.350000	transcription_start_site	+	15655810	15655810	-50	ELA2A	00759	BC069432	elastase 2A	63036	ELA1|PE-1
372	chr1	153099163	153099729	2.350000	transcription_start_site	-	153098962	153098962	-484	KCNN3	04476	NM_170782	potassium intermediate/small conductance calcium-activated channel, subfamily N, member 3	3782	KCa2.3|SK3|SKCA3|hSK3
372	chr1	153099163	153099729	2.350000	transcription_start_site	-	153098943	153098943	-503	KCNN3	04477	BC042147	potassium intermediate/small conductance calcium-activated channel, subfamily N, member 3	3782	KCa2.3|SK3|SKCA3|hSK3
373	chr1	158413047	158413592	2.350000	transcription_start_site	+	158413824	158413824	-504	ATP1A4	04940	NM_001001734	ATPase, Na+/K+ transporting, alpha 4 polypeptide	480	ATP1A1|ATP1AL2|MGC25056
374	chr1	180636194	180636648	2.350000	transcription_start_site	-	180636374	180636374	-47	TEDDM1	05544	AJ515384	transmembrane epididymal protein 1	127670	Epdd1|HE9|RP1-223H12.2
374	chr1	180636194	180636648	2.350000	transcription_start_site	-	180636374	180636374	-47	TEDDM1	05543	NM_172000	transmembrane epididymal protein 1	127670	Epdd1|HE9|RP1-223H12.2
375	chr13	18653757	18654506	2.350000	transcription_start_site	-	18653936	18653936	-195	TUBA2	16499	NM_006001	tubulin, alpha 2	7278	bA408E5.3
375	chr13	18653757	18654506	2.350000	transcription_start_site	-	18653936	18653936	-195	TUBA2	16500	NM_079836	tubulin, alpha 2	7278	bA408E5.3
375	chr13	18653757	18654506	2.350000	transcription_start_site	-	18653935	18653935	-196	TUBA2	16501	BC011721	tubulin, alpha 2	7278	bA408E5.3
376	chr17	7494181	7494950	2.350000	transcription_start_site	+	7494978	7494978	-412	ATP1B2	25050	NM_001678	ATPase, Na+/K+ transporting, beta 2 polypeptide	482	AMOG
377	chr20	49818782	49819151	2.350000	transcription_start_site	-	49818315	49818315	-651	ATP9A	38604	NM_006045	ATPase, Class II, type 9A	10079	ATPIIA|KIAA0611
378	chr22	35829541	35830411	2.350000	transcription_start_site	-	35829642	35829642	-334	TMPRSS6	40830	BC039082	transmembrane protease, serine 6	164656	-
378	chr22	35829541	35830411	2.350000	transcription_start_site	-	35829639	35829639	-337	TMPRSS6	40828	NM_153609	transmembrane protease, serine 6	164656	-
378	chr22	35829541	35830411	2.350000	transcription_start_site	-	35829639	35829639	-337	TMPRSS6	40827	AY055384	transmembrane protease, serine 6	164656	-
379	chr5	140201199	140201743	2.350000	transcription_start_site	+	140201090	140201090	381	PCDHA8	52108	NM_031856	protocadherin alpha 8	56140	PCDH-ALPHA8
379	chr5	140201199	140201743	2.350000	transcription_start_site	+	140201090	140201090	381	PCDHA8	52107	NM_018911	protocadherin alpha 8	56140	PCDH-ALPHA8
380	chr7	99554400	99554774	2.350000	transcription_start_site	-	99554900	99554900	313	TAF6	58279	BC018115	TAF6 RNA polymerase II, TATA box binding protein (TBP)-associated factor, 80kDa	6878	DKFZp781E21155|MGC:8964|TAF2E|TAFII70|TAFII80|TAFII85
380	chr7	99554400	99554774	2.350000	transcription_start_site	-	99554915	99554915	328	TAF6	58282	NM_139123	TAF6 RNA polymerase II, TATA box binding protein (TBP)-associated factor, 80kDa	6878	DKFZp781E21155|MGC:8964|TAF2E|TAFII70|TAFII80|TAFII85
380	chr7	99554400	99554774	2.350000	transcription_start_site	-	99554915	99554915	328	TAF6	58280	NM_005641	TAF6 RNA polymerase II, TATA box binding protein (TBP)-associated factor, 80kDa	6878	DKFZp781E21155|MGC:8964|TAF2E|TAFII70|TAFII80|TAFII85
380	chr7	99554400	99554774	2.350000	transcription_start_site	-	99554915	99554915	328	TAF6	58278	NM_139315	TAF6 RNA polymerase II, TATA box binding protein (TBP)-associated factor, 80kDa	6878	DKFZp781E21155|MGC:8964|TAF2E|TAFII70|TAFII80|TAFII85
380	chr7	99554400	99554774	2.350000	transcription_start_site	-	99554915	99554915	328	TAF6	58281	NM_139122	TAF6 RNA polymerase II, TATA box binding protein (TBP)-associated factor, 80kDa	6878	DKFZp781E21155|MGC:8964|TAF2E|TAFII70|TAFII80|TAFII85
380	chr7	99554400	99554774	2.350000	transcription_start_site	+	99555200	99555200	-613	MGC40499	58283	BC032339	PRotein Associated with Tlr4	245812	PRAT4B
380	chr7	99554400	99554774	2.350000	transcription_start_site	+	99555200	99555200	-613	MGC40499	58284	NM_152755	PRotein Associated with Tlr4	245812	PRAT4B
381	chr7	142345927	142346508	2.350000	transcription_start_site	+	142346720	142346720	-502	C7orf34	59172	NM_178829	chromosome 7 open reading frame 34	135927	ctm-1
381	chr7	142345927	142346508	2.350000	transcription_start_site	+	142346724	142346724	-506	C7orf34	59173	BC014596	chromosome 7 open reading frame 34	135927	ctm-1
382	chr11	1599746	1600307	2.340000	transcription_start_site	-	1599944	1599944	-82	KRTAP5-4	09757	NM_001012709	keratin associated protein 5-4	387267	KRTAP5.4
383	chr16	3055535	3055984	2.340000	transcription_start_site	+	3055785	3055785	-25	IL32	22081	NM_001012636	interleukin 32	9235	IL-32alpha|IL-32beta|IL-32delta|IL-32gamma|NK4|TAIF|TAIFa|TAIFb|TAIFc|TAIFd
383	chr16	3055535	3055984	2.340000	transcription_start_site	+	3055663	3055663	96	IL32	22080	NM_001012632	interleukin 32	9235	IL-32alpha|IL-32beta|IL-32delta|IL-32gamma|NK4|TAIF|TAIFa|TAIFb|TAIFc|TAIFd
383	chr16	3055535	3055984	2.340000	transcription_start_site	+	3055659	3055659	100	IL32	22079	BC018782	interleukin 32	9235	IL-32alpha|IL-32beta|IL-32delta|IL-32gamma|NK4|TAIF|TAIFa|TAIFb|TAIFc|TAIFd
383	chr16	3055535	3055984	2.340000	transcription_start_site	+	3055639	3055639	120	IL32	22078	NM_001012634	interleukin 32	9235	IL-32alpha|IL-32beta|IL-32delta|IL-32gamma|NK4|TAIF|TAIFa|TAIFb|TAIFc|TAIFd
383	chr16	3055535	3055984	2.340000	transcription_start_site	+	3055612	3055612	147	IL32	22077	NM_001012635	interleukin 32	9235	IL-32alpha|IL-32beta|IL-32delta|IL-32gamma|NK4|TAIF|TAIFa|TAIFb|TAIFc|TAIFd
384	chr3	46880053	46880687	2.340000	transcription_start_site	-	46879938	46879938	-432	MYL3	45319	BC009790	myosin, light polypeptide 3, alkali%3B ventricular, skeletal, slow	4634	CMH8|MLC1V|VLC1
384	chr3	46880053	46880687	2.340000	transcription_start_site	-	46879935	46879935	-435	MYL3	45320	NM_000258	myosin, light polypeptide 3, alkali%3B ventricular, skeletal, slow	4634	CMH8|MLC1V|VLC1
385	chr5	180514269	180514718	2.340000	transcription_start_site	+	180514548	180514548	-54	OR2V2	53087	NM_206880	olfactory receptor, family 2, subfamily V, member 2	285659	OR2V3|OST713
386	chr7	99742476	99743234	2.340000	transcription_start_site	+	99743260	99743260	-405	tcag7.1017	58304	BC056606	similar to Williams Beuren syndrome chromosome region 19	441272	MGC119294|MGC57359
386	chr7	99742476	99743234	2.340000	transcription_start_site	+	99743260	99743260	-405	tcag7.1017	58305	NM_001004351	similar to Williams Beuren syndrome chromosome region 19	441272	MGC119294|MGC57359
387	chr7	107884255	107884913	2.340000	transcription_start_site	-	107884065	107884065	-519	NRCAM	58603	BC098401	neuronal cell adhesion molecule	4897	KIAA0343
387	chr7	107884255	107884913	2.340000	transcription_start_site	-	107884062	107884062	-522	NRCAM	58600	NM_001037132	neuronal cell adhesion molecule	4897	KIAA0343
387	chr7	107884255	107884913	2.340000	transcription_start_site	-	107884021	107884021	-563	NRCAM	58602	NM_005010	neuronal cell adhesion molecule	4897	KIAA0343
388	chr9	67788342	67788676	2.340000	transcription_start_site	+	67788625	67788625	-116	LOC644272	62625	XM_932095	hypothetical protein LOC644272	644272	-
389	chr9	106370886	106371428	2.340000	transcription_start_site	+	106371269	106371269	-112	OR13C8	63287	NM_001004483	olfactory receptor, family 13, subfamily C, member 8	138802	OR37H|OR9-10
390	chrX	139911938	139912582	2.340000	transcription_start_site	+	139912421	139912421	-161	SPANXB2	43704	NM_145664	SPANX family, member B2	64694	SPANX|SPANXB
390	chrX	139911938	139912582	2.340000	transcription_start_site	+	139912421	139912421	-161	SPANXB1	43703	NM_032461	SPANX family, member B1	64649	SPANX|SPANX-B|SPANXB|SPANXB2
390	chrX	139911938	139912582	2.340000	transcription_start_site	+	139912427	139912427	-167	SPANXB1	43705	BC034472	SPANX family, member B1	64649	SPANX|SPANX-B|SPANXB|SPANXB2
391	chrX	148429676	148430615	2.340000	transcription_start_site	+	148430462	148430462	-316	CXorf40A	43768	NM_178124	chromosome X open reading frame 40A	91966	CXorf40|EOLA1
391	chrX	148429676	148430615	2.340000	transcription_start_site	+	148430499	148430499	-353	CXorf40A	43769	BC065539	chromosome X open reading frame 40A	91966	CXorf40|EOLA1
391	chrX	148429676	148430615	2.340000	transcription_start_site	+	148430575	148430575	-429	CXorf40A	43770	BC104930	chromosome X open reading frame 40A	91966	CXorf40|EOLA1
391	chrX	148429676	148430615	2.340000	transcription_start_site	-	148430707	148430707	561	LOC642875	43766	XM_931136	hypothetical protein LOC642875	642875	-
392	chr1	167865851	167866392	2.330000	transcription_start_site	-	167866031	167866031	-90	SELP	05286	NM_003005	selectin P (granule membrane protein 140kDa, antigen CD62)	6403	CD62|CD62P|FLJ45155|GMP140|GRMP|PADGEM|PSEL
392	chr1	167865851	167866392	2.330000	transcription_start_site	-	167865987	167865987	-134	SELP	05285	BC068533	selectin P (granule membrane protein 140kDa, antigen CD62)	6403	CD62|CD62P|FLJ45155|GMP140|GRMP|PADGEM|PSEL
393	chr12	4890168	4890698	2.330000	transcription_start_site	+	4890767	4890767	-334	KCNA1	13368	BC101733	potassium voltage-gated channel, shaker-related subfamily, member 1 (episodic ataxia with myokymia)	3736	AEMK|EA1|HUK1|KV1.1|MBK1|MGC126782|MGC138385|MK1|RBK1
393	chr12	4890168	4890698	2.330000	transcription_start_site	+	4890805	4890805	-372	KCNA1	13369	NM_000217	potassium voltage-gated channel, shaker-related subfamily, member 1 (episodic ataxia with myokymia)	3736	AEMK|EA1|HUK1|KV1.1|MBK1|MGC126782|MGC138385|MK1|RBK1
394	chr17	4971630	4972269	2.330000	transcription_start_site	+	4972410	4972410	-460	USP6	24844	X63547	ubiquitin specific peptidase 6 (Tre-2 oncogene)	9098	HRP1|TRE17|TRE2|Tre-2
394	chr17	4971630	4972269	2.330000	transcription_start_site	+	4972410	4972410	-460	USP6	24843	NM_004505	ubiquitin specific peptidase 6 (Tre-2 oncogene)	9098	HRP1|TRE17|TRE2|Tre-2
394	chr17	4971630	4972269	2.330000	transcription_start_site	+	4972410	4972410	-460	USP6	24842	NM_001039674	ubiquitin specific peptidase 6 (Tre-2 oncogene)	9098	HRP1|TRE17|TRE2|Tre-2
394	chr17	4971630	4972269	2.330000	transcription_start_site	+	4972833	4972833	-883	USP6	24845	BC029495	ubiquitin specific peptidase 6 (Tre-2 oncogene)	9098	HRP1|TRE17|TRE2|Tre-2
395	chr17	16815934	16816693	2.330000	transcription_start_site	-	16816127	16816127	-186	TNFRSF13B	25299	NM_012452	tumor necrosis factor receptor superfamily, member 13B	23495	CD267|MGC133214|MGC39952|TACI|TNFRSF14B
395	chr17	16815934	16816693	2.330000	transcription_start_site	-	16816126	16816126	-187	TNFRSF13B	25300	BC109392	tumor necrosis factor receptor superfamily, member 13B	23495	CD267|MGC133214|MGC39952|TACI|TNFRSF14B
396	chr19	48382316	48383055	2.330000	transcription_start_site	-	48382492	48382492	-193	PSG5	31577	BC012607	pregnancy specific beta-1-glycoprotein 5	5673	FL-NCA-3|PSG
397	chr19	59476567	59477336	2.330000	transcription_start_site	-	59476764	59476764	-187	LILRB2	32628	BC025766	leukocyte immunoglobulin-like receptor, subfamily B (with TM and ITIM domains), member 2	10288	CD85D|ILT4|LIR-2|LIR2|MIR-10|MIR10
397	chr19	59476567	59477336	2.330000	transcription_start_site	-	59476762	59476762	-189	LILRB2	32627	NM_005874	leukocyte immunoglobulin-like receptor, subfamily B (with TM and ITIM domains), member 2	10288	CD85D|ILT4|LIR-2|LIR2|MIR-10|MIR10
397	chr19	59476567	59477336	2.330000	transcription_start_site	-	59476753	59476753	-198	LILRB2	32626	AF283986	leukocyte immunoglobulin-like receptor, subfamily B (with TM and ITIM domains), member 2	10288	CD85D|ILT4|LIR-2|LIR2|MIR-10|MIR10
397	chr19	59476567	59477336	2.330000	transcription_start_site	-	59476735	59476735	-216	LILRB2	32629	BC036827	leukocyte immunoglobulin-like receptor, subfamily B (with TM and ITIM domains), member 2	10288	CD85D|ILT4|LIR-2|LIR2|MIR-10|MIR10
398	chr21	44699020	44699469	2.330000	transcription_start_site	+	44699820	44699820	-575	LRRC3	39671	NM_030891	leucine rich repeat containing 3	81543	C21orf102
399	chr3	127258133	127259082	2.330000	transcription_start_site	-	127258308	127258308	-299	SLC41A3	46567	NM_001008487	solute carrier family 41, member 3	54946	FLJ20473|SLC41A1-L2
400	chrX	51828741	51829390	2.330000	transcription_start_site	-	51829055	51829055	-10	MAGED4	42401	BC001207	melanoma antigen family D, 4	81557	MAGE-E1|MAGE1|MGC3210|MGC88639
400	chrX	51828741	51829390	2.330000	transcription_start_site	-	51829108	51829108	42	MAGED4	42398	NM_177537	melanoma antigen family D, 4	81557	MAGE-E1|MAGE1|MGC3210|MGC88639
400	chrX	51828741	51829390	2.330000	transcription_start_site	-	51829108	51829108	42	MAGED4	42396	NM_030801	melanoma antigen family D, 4	81557	MAGE-E1|MAGE1|MGC3210|MGC88639
400	chrX	51828741	51829390	2.330000	transcription_start_site	-	51829108	51829108	42	MAGED4	42397	NM_177535	melanoma antigen family D, 4	81557	MAGE-E1|MAGE1|MGC3210|MGC88639
400	chrX	51828741	51829390	2.330000	transcription_start_site	-	51829019	51829019	-46	MAGED4	42399	AB040528	melanoma antigen family D, 4	81557	MAGE-E1|MAGE1|MGC3210|MGC88639
400	chrX	51828741	51829390	2.330000	transcription_start_site	-	51829019	51829019	-46	MAGED4	42400	AB040529	melanoma antigen family D, 4	81557	MAGE-E1|MAGE1|MGC3210|MGC88639
400	chrX	51828741	51829390	2.330000	transcription_start_site	-	51829002	51829002	-63	MAGED4	42403	BC081566	melanoma antigen family D, 4	81557	MAGE-E1|MAGE1|MGC3210|MGC88639
400	chrX	51828741	51829390	2.330000	transcription_start_site	-	51828990	51828990	-75	MAGED4	42402	BC063838	melanoma antigen family D, 4	81557	MAGE-E1|MAGE1|MGC3210|MGC88639
401	chr11	2109514	2110153	2.320000	transcription_start_site	+	2109739	2109739	94	N/A	09783	AK074614	Homo sapiens cDNA FLJ90133 fis, clone HEMBB1000567.	N/A	N/A
401	chr11	2109514	2110153	2.320000	transcription_start_site	-	2109541	2109541	-292	C11orf43	09780	NM_001007139	chromosome 11 open reading frame 43	492304	FLJ22066|pp9974
402	chr3	48442168	48442512	2.320000	transcription_start_site	-	48441746	48441746	-594	PLXNB1	45385	NM_002673	plexin B1	5364	KIAA0407|PLEXIN-B1|PLXN5|SEP
403	chrX	102234479	102235148	2.320000	transcription_start_site	-	102234678	102234678	-135	NXF3	43089	NM_022052	nuclear RNA export factor 3	56000	-
403	chrX	102234479	102235148	2.320000	transcription_start_site	-	102234671	102234671	-142	NXF3	43090	BC031616	nuclear RNA export factor 3	56000	-
404	chr1	28376202	28376541	2.310000	transcription_start_site	-	28375778	28375778	-593	PTAFR	01428	NM_000952	platelet-activating factor receptor	5724	PAFR
404	chr1	28376202	28376541	2.310000	transcription_start_site	-	28375778	28375778	-593	PTAFR	01429	BC063000	platelet-activating factor receptor	5724	PAFR
405	chr12	123914547	123915111	2.310000	transcription_start_site	-	123914346	123914346	-483	SCARB1	16341	BC080647	scavenger receptor class B, member 1	949	CD36L1|CLA-1|CLA1|MGC138242|SR-BI|SRB1
405	chr12	123914547	123915111	2.310000	transcription_start_site	-	123914345	123914345	-484	SCARB1	16340	BC022087	scavenger receptor class B, member 1	949	CD36L1|CLA-1|CLA1|MGC138242|SR-BI|SRB1
405	chr12	123914547	123915111	2.310000	transcription_start_site	-	123914287	123914287	-542	SCARB1	16339	NM_005505	scavenger receptor class B, member 1	949	CD36L1|CLA-1|CLA1|MGC138242|SR-BI|SRB1
405	chr12	123914547	123915111	2.310000	transcription_start_site	-	123914282	123914282	-547	SCARB1	16342	BC093732	scavenger receptor class B, member 1	949	CD36L1|CLA-1|CLA1|MGC138242|SR-BI|SRB1
406	chr18	41557477	41558315	2.310000	transcription_start_site	+	41558154	41558154	-258	SLC14A1	28699	NM_015865	solute carrier family 14 (urea transporter), member 1 (Kidd blood group)	6563	HUT11|HsT1341|JK|RACH1|UT-B1|UT1|UTE
406	chr18	41557477	41558315	2.310000	transcription_start_site	+	41558163	41558163	-267	SLC14A1	28700	BC050539	solute carrier family 14 (urea transporter), member 1 (Kidd blood group)	6563	HUT11|HsT1341|JK|RACH1|UT-B1|UT1|UTE
407	chr2	172459369	172459838	2.310000	transcription_start_site	-	172458979	172458979	-624	SLC25A12	35849	BC016932	solute carrier family 25 (mitochondrial carrier, Aralar), member 12	8604	ARALAR|ARALAR1
407	chr2	172459369	172459838	2.310000	transcription_start_site	-	172458979	172458979	-624	SLC25A12	35848	NM_003705	solute carrier family 25 (mitochondrial carrier, Aralar), member 12	8604	ARALAR|ARALAR1
408	chr2	175337752	175338176	2.310000	transcription_start_site	-	175337427	175337427	-537	CHRNA1	35910	BC006314	cholinergic receptor, nicotinic, alpha 1 (muscle)	1134	ACHRA|ACHRD|CHRNA|CMS2A|FCCMS|SCCMS
408	chr2	175337752	175338176	2.310000	transcription_start_site	-	175337427	175337427	-537	CHRNA1	35908	NM_001039523	cholinergic receptor, nicotinic, alpha 1 (muscle)	1134	ACHRA|ACHRD|CHRNA|CMS2A|FCCMS|SCCMS
408	chr2	175337752	175338176	2.310000	transcription_start_site	-	175337416	175337416	-548	CHRNA1	35909	NM_000079	cholinergic receptor, nicotinic, alpha 1 (muscle)	1134	ACHRA|ACHRD|CHRNA|CMS2A|FCCMS|SCCMS
409	chr1	15637248	15637697	2.300000	transcription_start_site	+	15637521	15637521	-48	CTRC	00754	BC015118	chymotrypsin C (caldecrin)	11330	CLCR|ELA4
409	chr1	15637248	15637697	2.300000	transcription_start_site	+	15637524	15637524	-51	CTRC	00755	CR749296	chymotrypsin C (caldecrin)	11330	CLCR|ELA4
409	chr1	15637248	15637697	2.300000	transcription_start_site	+	15637524	15637524	-51	CTRC	00756	NM_007272	chymotrypsin C (caldecrin)	11330	CLCR|ELA4
410	chr11	1575912	1576755	2.300000	transcription_start_site	-	1576100	1576100	-233	KRTAP5-2	09754	NM_001004325	keratin associated protein 5-2	440021	KRTAP5-8|KRTAP5.2
411	chr11	125586036	125586300	2.300000	transcription_start_site	+	125586861	125586861	-693	FLJ21103	13084	CR625659	hypothetical protein FLJ21103	79607	-
411	chr11	125586036	125586300	2.300000	transcription_start_site	+	125586909	125586909	-741	FLJ21103	13085	BC001647	hypothetical protein FLJ21103	79607	-
412	chr12	53314753	53315097	2.300000	transcription_start_site	-	53314930	53314930	5	LACRT	14776	BC069317	lacritin	90070	MGC71934
412	chr12	53314753	53315097	2.300000	transcription_start_site	-	53314930	53314930	5	LACRT	14775	NM_033277	lacritin	90070	MGC71934
412	chr12	53314753	53315097	2.300000	transcription_start_site	-	53314946	53314946	21	LACRT	14774	BC062217	lacritin	90070	MGC71934
413	chr15	88257488	88257923	2.300000	transcription_start_site	-	88257163	88257163	-542	C15orf38	21424	NM_182616	chromosome 15 open reading frame 38	348110	MGC61550
413	chr15	88257488	88257923	2.300000	transcription_start_site	-	88256923	88256923	-782	C15orf38	21425	AK093274	chromosome 15 open reading frame 38	348110	MGC61550
413	chr15	88257488	88257923	2.300000	transcription_start_site	-	88256899	88256899	-806	LOC653148	21426	XM_927150	similar to chromosome 15 open reading frame 38	653148	-
414	chr16	33111897	33113931	2.300000	transcription_start_site	+	33113083	33113083	-169	TP53TG3	23282	AB023508	TP53TG3 protein	24150	TP53TG3A
414	chr16	33111897	33113931	2.300000	transcription_start_site	+	33113085	33113085	-171	N/A	23283	BC096733	Homo sapiens TP53TG3 protein, mRNA (cDNA clone MGC:119889 IMAGE:40015196), complete cds.	N/A	N/A
414	chr16	33111897	33113931	2.300000	transcription_start_site	+	33113085	33113085	-171	TP53TG3	23284	BC099842	TP53TG3 protein	24150	TP53TG3A
414	chr16	33111897	33113931	2.300000	transcription_start_site	+	33113089	33113089	-175	LOC653550	23285	XM_930448	similar to TP53TG3 protein	653550	-
414	chr16	33111897	33113931	2.300000	transcription_start_site	+	33113091	33113091	-177	LOC653550	23286	XM_934853	similar to TP53TG3 protein	653550	-
415	chr17	59327635	59328481	2.300000	transcription_start_site	-	59327721	59327721	-337	CSH1	27341	BC020756	chorionic somatomammotropin hormone 1 (placental lactogen)	1442	CSA|CSMT|PL
415	chr17	59327635	59328481	2.300000	transcription_start_site	-	59327719	59327719	-339	CSH1	27338	NM_022640	chorionic somatomammotropin hormone 1 (placental lactogen)	1442	CSA|CSMT|PL
415	chr17	59327635	59328481	2.300000	transcription_start_site	-	59327719	59327719	-339	CSH1	27339	NM_022641	chorionic somatomammotropin hormone 1 (placental lactogen)	1442	CSA|CSMT|PL
415	chr17	59327635	59328481	2.300000	transcription_start_site	-	59327719	59327719	-339	CSH1	27337	NM_001317	chorionic somatomammotropin hormone 1 (placental lactogen)	1442	CSA|CSMT|PL
415	chr17	59327635	59328481	2.300000	transcription_start_site	-	59327665	59327665	-393	CSH1	27344	BC062775	chorionic somatomammotropin hormone 1 (placental lactogen)	1442	CSA|CSMT|PL
415	chr17	59327635	59328481	2.300000	transcription_start_site	-	59327665	59327665	-393	CSH1	27340	BC005921	chorionic somatomammotropin hormone 1 (placental lactogen)	1442	CSA|CSMT|PL
415	chr17	59327635	59328481	2.300000	transcription_start_site	-	59327665	59327665	-393	CSH1	27342	BC057768	chorionic somatomammotropin hormone 1 (placental lactogen)	1442	CSA|CSMT|PL
415	chr17	59327635	59328481	2.300000	transcription_start_site	-	59327646	59327646	-412	CSH1	27343	BC002717	chorionic somatomammotropin hormone 1 (placental lactogen)	1442	CSA|CSMT|PL
415	chr17	59327635	59328481	2.300000	transcription_start_site	-	59327635	59327635	-423	CSH2	27329	CR620501	chorionic somatomammotropin hormone 2	1443	CS-2|CSB|hCS-B
416	chr3	110538897	110539654	2.300000	transcription_start_site	+	110539354	110539354	-78	N/A	46253	DQ275472	Homo sapiens Spd4 mRNA, complete cds.	N/A	N/A
416	chr3	110538897	110539654	2.300000	transcription_start_site	-	110539083	110539083	-192	DPPA4	46251	NM_018189	developmental pluripotency associated 4	55211	2410091M23Rik|FLJ10713
416	chr3	110538897	110539654	2.300000	transcription_start_site	-	110539083	110539083	-192	DPPA4	46252	BC032846	developmental pluripotency associated 4	55211	2410091M23Rik|FLJ10713
417	chr12	54497379	54497918	2.290000	transcription_start_site	-	54497773	54497773	124	CIP29	14829	BC093051	cytokine induced protein 29 kDa	84324	HCC-1|HSPC316|MGC14726
417	chr12	54497379	54497918	2.290000	transcription_start_site	-	54497773	54497773	124	CIP29	14830	NM_033082	cytokine induced protein 29 kDa	84324	HCC-1|HSPC316|MGC14726
418	chr19	11549498	11550462	2.290000	transcription_start_site	-	11549496	11549496	-484	ACP5	30063	NM_001611	acid phosphatase 5, tartrate resistant	54	MGC117378|TRAP
418	chr19	11549498	11550462	2.290000	transcription_start_site	-	11549494	11549494	-486	ACP5	30062	BC025414	acid phosphatase 5, tartrate resistant	54	MGC117378|TRAP
419	chr19	19590144	19590871	2.290000	transcription_start_site	-	19590439	19590439	-68	PBX4	30671	NM_025245	pre-B-cell leukemia transcription factor 4	80714	-
420	chr19	56205121	56205470	2.290000	transcription_start_site	-	56204702	56204702	-593	KLK9	32354	AY551001	kallikrein 9	284366	KLK-L3|KLK8|KLKL3
420	chr19	56205121	56205470	2.290000	transcription_start_site	-	56204702	56204702	-593	KLK9	32353	NM_012315	kallikrein 9	284366	KLK-L3|KLK8|KLKL3
421	chr3	197023362	197024316	2.290000	transcription_start_site	-	197023545	197023545	-294	MUC4	47732	NM_138299	mucin 4, cell surface associated	4585	HSA276359|mucin 4
421	chr3	197023362	197024316	2.290000	transcription_start_site	-	197023545	197023545	-294	MUC4	47728	NM_004532	mucin 4, cell surface associated	4585	HSA276359|mucin 4
421	chr3	197023362	197024316	2.290000	transcription_start_site	-	197023545	197023545	-294	MUC4	47731	NM_138298	mucin 4, cell surface associated	4585	HSA276359|mucin 4
421	chr3	197023362	197024316	2.290000	transcription_start_site	-	197023545	197023545	-294	MUC4	47730	NM_018406	mucin 4, cell surface associated	4585	HSA276359|mucin 4
421	chr3	197023362	197024316	2.290000	transcription_start_site	-	197023545	197023545	-294	MUC4	47729	NM_138297	mucin 4, cell surface associated	4585	HSA276359|mucin 4
421	chr3	197023362	197024316	2.290000	transcription_start_site	-	197023157	197023157	-682	MUC4	47738	AJ400855	mucin 4, cell surface associated	4585	HSA276359|mucin 4
421	chr3	197023362	197024316	2.290000	transcription_start_site	-	197023157	197023157	-682	MUC4	47737	AJ400853	mucin 4, cell surface associated	4585	HSA276359|mucin 4
421	chr3	197023362	197024316	2.290000	transcription_start_site	-	197023157	197023157	-682	MUC4	47736	AJ400852	mucin 4, cell surface associated	4585	HSA276359|mucin 4
421	chr3	197023362	197024316	2.290000	transcription_start_site	-	197023157	197023157	-682	MUC4	47735	AJ400849	mucin 4, cell surface associated	4585	HSA276359|mucin 4
421	chr3	197023362	197024316	2.290000	transcription_start_site	-	197023157	197023157	-682	MUC4	47739	AJ400856	mucin 4, cell surface associated	4585	HSA276359|mucin 4
421	chr3	197023362	197024316	2.290000	transcription_start_site	-	197023157	197023157	-682	MUC4	47734	AJ400633	mucin 4, cell surface associated	4585	HSA276359|mucin 4
421	chr3	197023362	197024316	2.290000	transcription_start_site	-	197023157	197023157	-682	MUC4	47733	AJ277412	mucin 4, cell surface associated	4585	HSA276359|mucin 4
422	chr8	30132571	30133005	2.290000	transcription_start_site	+	30133354	30133354	-566	DCTN6	60194	NM_006571	dynactin 6	10671	WS-3
422	chr8	30132571	30133005	2.290000	transcription_start_site	+	30133410	30133410	-622	DCTN6	60195	BC013175	dynactin 6	10671	WS-3
423	chr1	8927731	8928665	2.280000	transcription_start_site	+	8928508	8928508	-310	CA6	00518	NM_001215	carbonic anhydrase VI	765	GUSTIN|MGC21256
423	chr1	8927731	8928665	2.280000	transcription_start_site	+	8928527	8928527	-329	CA6	00519	BC034350	carbonic anhydrase VI	765	GUSTIN|MGC21256
424	chr1	17506501	17507330	2.280000	transcription_start_site	+	17507278	17507278	-362	PADI4	00901	NM_012387	peptidyl arginine deiminase, type IV	23569	PAD|PADI5|PDI4|PDI5
424	chr1	17506501	17507330	2.280000	transcription_start_site	+	17507292	17507292	-376	PADI4	00902	BC025718	peptidyl arginine deiminase, type IV	23569	PAD|PADI5|PDI4|PDI5
425	chr15	26576927	26577575	2.280000	transcription_start_site	-	26577158	26577158	-93	GOLGA8G	19646	NM_001012420	golgi autoantigen, golgin subfamily a, 8G	283768	-
425	chr15	26576927	26577575	2.280000	transcription_start_site	-	26577156	26577156	-95	LOC653300	19648	XM_926732	similar to GM88 autoantigen isoform c	653300	-
425	chr15	26576927	26577575	2.280000	transcription_start_site	-	26577103	26577103	-148	FLJ32679	19647	NM_001012452	hypothetical protein FLJ32679	440321	-
426	chr21	10120997	10121645	2.280000	transcription_start_site	-	10120808	10120808	-513	BAGE	38999	NM_001187	B melanoma antigen	574	BAGE1
426	chr21	10120997	10121645	2.280000	transcription_start_site	-	10120796	10120796	-525	BAGE3	38997	NM_182481	B melanoma antigen family, member 3	85318	-
426	chr21	10120997	10121645	2.280000	transcription_start_site	-	10120796	10120796	-525	BAGE4	38996	NM_181704	B melanoma antigen family, member 4	85317	MLL3P
426	chr21	10120997	10121645	2.280000	transcription_start_site	-	10120796	10120796	-525	BAGE5	38998	NM_182484	B melanoma antigen family, member 5	85316	-
427	chr3	192528767	192529531	2.280000	transcription_start_site	+	192529567	192529567	-418	CCDC50	47659	NM_178335	coiled-coil domain containing 50	152137	C3orf6|YMER
427	chr3	192528767	192529531	2.280000	transcription_start_site	+	192529567	192529567	-418	CCDC50	47658	NM_174908	coiled-coil domain containing 50	152137	C3orf6|YMER
427	chr3	192528767	192529531	2.280000	transcription_start_site	+	192530070	192530070	-921	CCDC50	47660	BC065004	coiled-coil domain containing 50	152137	C3orf6|YMER
428	chr6	33879996	33880545	2.280000	transcription_start_site	-	33879771	33879771	-499	MLN	54283	NM_002418	motilin	4295	MGC138519
428	chr6	33879996	33880545	2.280000	transcription_start_site	-	33879766	33879766	-504	MLN	54284	BC069675	motilin	4295	MGC138519
428	chr6	33879996	33880545	2.280000	transcription_start_site	-	33879735	33879735	-535	MLN	54285	BC112314	motilin	4295	MGC138519
429	chr8	144995589	144996953	2.280000	transcription_start_site	-	144996188	144996188	-83	NRBP2	61569	NM_178564	nuclear receptor binding protein 2	340371	MGC138699|pp9320
430	chr11	16716585	16717141	2.270000	transcription_start_site	+	16716769	16716769	94	C11orf58	10251	NM_014267	chromosome 11 open reading frame 58	10944	IMAGE145052|MGC117265|SMAP
430	chr11	16716585	16717141	2.270000	transcription_start_site	+	16716769	16716769	94	C11orf58	10250	BC016352	chromosome 11 open reading frame 58	10944	IMAGE145052|MGC117265|SMAP
430	chr11	16716585	16717141	2.270000	transcription_start_site	+	16716754	16716754	109	C11orf58	10249	BC103747	chromosome 11 open reading frame 58	10944	IMAGE145052|MGC117265|SMAP
431	chr17	35463476	35463605	2.270000	transcription_start_site	-	35463652	35463652	111	THRAP4	26228	BC011375	thyroid hormone receptor associated protein 4	9862	DRIP100|KIAA0130|MED24|TRAP100
431	chr17	35463476	35463605	2.270000	transcription_start_site	-	35463652	35463652	111	THRAP4	26227	NM_014815	thyroid hormone receptor associated protein 4	9862	DRIP100|KIAA0130|MED24|TRAP100
432	chr19	10074342	10074996	2.270000	transcription_start_site	-	10074425	10074425	-244	ANGPTL6	29889	NM_031917	angiopoietin-like 6	83854	AGF|ARP5
433	chr2	85434654	85435108	2.270000	transcription_start_site	-	85435162	85435162	281	RetSat	34441	BC068517	all-trans-13,14-dihydroretinol saturase	54884	FLJ20296
433	chr2	85434654	85435108	2.270000	transcription_start_site	-	85435166	85435166	285	RetSat	34440	NM_017750	all-trans-13,14-dihydroretinol saturase	54884	FLJ20296
433	chr2	85434654	85435108	2.270000	transcription_start_site	+	85435379	85435379	-498	RBED1	34442	BC054504	RNA binding motif and ELMO/CED-12 domain 1	84173	ELMOD3|FLJ21977|MGC111036|RBM29
433	chr2	85434654	85435108	2.270000	transcription_start_site	+	85435390	85435390	-509	RBED1	34443	BC112324	RNA binding motif and ELMO/CED-12 domain 1	84173	ELMOD3|FLJ21977|MGC111036|RBM29
433	chr2	85434654	85435108	2.270000	transcription_start_site	+	85435402	85435402	-521	RBED1	34444	AK025630	RNA binding motif and ELMO/CED-12 domain 1	84173	ELMOD3|FLJ21977|MGC111036|RBM29
433	chr2	85434654	85435108	2.270000	transcription_start_site	+	85435421	85435421	-540	RBED1	34445	BC010991	RNA binding motif and ELMO/CED-12 domain 1	84173	ELMOD3|FLJ21977|MGC111036|RBM29
433	chr2	85434654	85435108	2.270000	transcription_start_site	+	85435446	85435446	-565	RBED1	34447	NM_032213	RNA binding motif and ELMO/CED-12 domain 1	84173	ELMOD3|FLJ21977|MGC111036|RBM29
433	chr2	85434654	85435108	2.270000	transcription_start_site	+	85435446	85435446	-565	RBED1	34446	BC018666	RNA binding motif and ELMO/CED-12 domain 1	84173	ELMOD3|FLJ21977|MGC111036|RBM29
434	chr2	206786199	206786747	2.270000	transcription_start_site	-	206786390	206786390	-83	GPR1	36403	NM_005279	G protein-coupled receptor 1	2825	-
434	chr2	206786199	206786747	2.270000	transcription_start_site	-	206786340	206786340	-133	GPR1	36404	BC058005	G protein-coupled receptor 1	2825	-
435	chr3	110319696	110320450	2.270000	transcription_start_site	-	110319658	110319658	-415	MORC1	46246	NM_014429	MORC family CW-type zinc finger 1	27136	MORC|ZCW6
435	chr3	110319696	110320450	2.270000	transcription_start_site	-	110319622	110319622	-451	MORC1	46247	BC050307	MORC family CW-type zinc finger 1	27136	MORC|ZCW6
436	chr6	42230564	42231313	2.270000	transcription_start_site	+	42231151	42231151	-212	GUCA1A	54583	NM_000409	guanylate cyclase activator 1A (retina)	2978	GCAP|GCAP1|GUCA|GUCA1
436	chr6	42230564	42231313	2.270000	transcription_start_site	+	42231151	42231151	-212	GUCA1A	54582	BC031663	guanylate cyclase activator 1A (retina)	2978	GCAP|GCAP1|GUCA|GUCA1
437	chrX	152319367	152319908	2.270000	transcription_start_site	-	152319019	152319019	-618	LOC392559	43933	XM_373378	similar to paraneoplastic antigen MA3	392559	-
438	chr11	18676143	18676405	2.260000	transcription_start_site	+	18676926	18676926	-652	TMEM86A	10340	NM_153347	transmembrane protein 86A	144110	FLJ90119
439	chr19	46080319	46081253	2.260000	transcription_start_site	-	46080497	46080497	-289	CYP2A7	31421	NM_000764	cytochrome P450, family 2, subfamily A, polypeptide 7	1549	CPA7|CPAD|CYP2A|CYPIIA7|P450-IIA4
439	chr19	46080319	46081253	2.260000	transcription_start_site	-	46080497	46080497	-289	CYP2A7	31422	NM_030589	cytochrome P450, family 2, subfamily A, polypeptide 7	1549	CPA7|CPAD|CYP2A|CYPIIA7|P450-IIA4
440	chr22	14572527	14573197	2.260000	transcription_start_site	-	14572989	14572989	127	LOC400879	39808	XM_934985	hypothetical gene supported by AK096951	400879	-
440	chr22	14572527	14573197	2.260000	transcription_start_site	-	14572995	14572995	133	LOC400879	39810	BX248778	hypothetical gene supported by AK096951	400879	-
441	chr22	49100331	49100765	2.260000	transcription_start_site	-	49100010	49100010	-538	FAM116B	41430	BC031069	family with sequence similarity 116, member B	414918	MGC33692
441	chr22	49100331	49100765	2.260000	transcription_start_site	-	49100010	49100010	-538	FAM116B	41429	NM_001001794	family with sequence similarity 116, member B	414918	MGC33692
442	chr4	177223346	177223595	2.260000	transcription_start_site	+	177224125	177224125	-654	WDR17	50044	NM_170710	WD repeat domain 17	116966	FLJ26618
442	chr4	177223346	177223595	2.260000	transcription_start_site	+	177224125	177224125	-654	WDR17	50045	NM_181265	WD repeat domain 17	116966	FLJ26618
442	chr4	177223346	177223595	2.260000	transcription_start_site	+	177224149	177224149	-678	WDR17	50046	AK098748	WD repeat domain 17	116966	FLJ26618
443	chr5	148422755	148423104	2.260000	transcription_start_site	-	148422880	148422880	-49	SH3TC2	52362	NM_024577	SH3 domain and tetratricopeptide repeats 2	79628	CMT4C|CMTND|FLJ13605|KIAA1985
443	chr5	148422755	148423104	2.260000	transcription_start_site	+	148423078	148423078	-148	LOC255187	52363	XM_173160	hypothetical LOC255187	255187	-
444	chr5	150019840	150020718	2.260000	transcription_start_site	+	150020636	150020636	-357	MYOZ3	52431	NM_133371	myozenin 3	91977	CS-3|CS3|FRP3
444	chr5	150019840	150020718	2.260000	transcription_start_site	+	150020809	150020809	-530	MYOZ3	52432	BC074870	myozenin 3	91977	CS-3|CS3|FRP3
444	chr5	150019840	150020718	2.260000	transcription_start_site	+	150021113	150021113	-834	MYOZ3	52433	BC069380	myozenin 3	91977	CS-3|CS3|FRP3
445	chr5	178733836	178734475	2.260000	transcription_start_site	+	178733890	178733890	265	LOC391859	53007	XM_373106	similar to Probable coiled-coil domain containing protein 8 homolog	391859	-
446	chr7	18501717	18502646	2.260000	transcription_start_site	+	18502342	18502342	-160	HDAC9	56699	CR749550	histone deacetylase 9	9734	DKFZp779K1053|HD7|HDAC|HDAC7|HDAC7B|HDAC9B|HDAC9FL|HDRP|KIAA0744|MITR
446	chr7	18501717	18502646	2.260000	transcription_start_site	+	18501893	18501893	288	HDAC9	56695	NM_014707	histone deacetylase 9	9734	DKFZp779K1053|HD7|HDAC|HDAC7|HDAC7B|HDAC9B|HDAC9FL|HDRP|KIAA0744|MITR
446	chr7	18501717	18502646	2.260000	transcription_start_site	+	18501893	18501893	288	HDAC9	56696	NM_058176	histone deacetylase 9	9734	DKFZp779K1053|HD7|HDAC|HDAC7|HDAC7B|HDAC9B|HDAC9FL|HDRP|KIAA0744|MITR
446	chr7	18501717	18502646	2.260000	transcription_start_site	+	18501893	18501893	288	HDAC9	56694	AJ459808	histone deacetylase 9	9734	DKFZp779K1053|HD7|HDAC|HDAC7|HDAC7B|HDAC9B|HDAC9FL|HDRP|KIAA0744|MITR
446	chr7	18501717	18502646	2.260000	transcription_start_site	+	18501893	18501893	288	HDAC9	56697	NM_058177	histone deacetylase 9	9734	DKFZp779K1053|HD7|HDAC|HDAC7|HDAC7B|HDAC9B|HDAC9FL|HDRP|KIAA0744|MITR
446	chr7	18501717	18502646	2.260000	transcription_start_site	+	18501893	18501893	288	HDAC9	56698	NM_178423	histone deacetylase 9	9734	DKFZp779K1053|HD7|HDAC|HDAC7|HDAC7B|HDAC9B|HDAC9FL|HDRP|KIAA0744|MITR
447	chrX	48156111	48156755	2.260000	transcription_start_site	-	48156393	48156393	-40	SSX4B	42137	NM_001034832	synovial sarcoma, X breakpoint 4B	548313	-
447	chrX	48156111	48156755	2.260000	transcription_start_site	-	48156288	48156288	-145	SSX4	42138	NM_005636	synovial sarcoma, X breakpoint 4	6759	MGC12411
447	chrX	48156111	48156755	2.260000	transcription_start_site	-	48156288	48156288	-145	SSX4	42139	NM_175729	synovial sarcoma, X breakpoint 4	6759	MGC12411
448	chrX	134802666	134803605	2.260000	transcription_start_site	-	134803245	134803245	109	RP13-36C9.6	43640	BC070138	cancer/testis antigen CT45-5	441521	CT45-5
448	chrX	134802666	134803605	2.260000	transcription_start_site	+	134803450	134803450	-314	SAGE1	43642	NM_018666	sarcoma antigen 1	55511	SAGE
449	chr1	143807583	143808337	2.250000	transcription_start_site	+	143807784	143807784	176	SEC22L1	03682	NM_004892	SEC22 vesicle trafficking protein-like 1 (S. cerevisiae)	9554	ERS-24|SEC22B
449	chr1	143807583	143808337	2.250000	transcription_start_site	+	143807784	143807784	176	SEC22L1	03681	BC001364	SEC22 vesicle trafficking protein-like 1 (S. cerevisiae)	9554	ERS-24|SEC22B
450	chr11	73980499	73980654	2.250000	transcription_start_site	+	73981276	73981276	-699	POLD3	12042	NM_006591	polymerase (DNA-directed), delta 3, accessory subunit	10714	KIAA0039|MGC119642|MGC119643|P66|P68
450	chr11	73980499	73980654	2.250000	transcription_start_site	+	73981297	73981297	-720	POLD3	12043	BC108908	polymerase (DNA-directed), delta 3, accessory subunit	10714	KIAA0039|MGC119642|MGC119643|P66|P68
450	chr11	73980499	73980654	2.250000	transcription_start_site	+	73981297	73981297	-720	POLD3	12044	BC108909	polymerase (DNA-directed), delta 3, accessory subunit	10714	KIAA0039|MGC119642|MGC119643|P66|P68
451	chr14	72773521	72773675	2.250000	transcription_start_site	+	72774007	72774007	-409	PAPLN	18669	BC042057	papilin, proteoglycan-like sulfated glycoprotein	89932	DKFZp434F053|MGC50452
451	chr14	72773521	72773675	2.250000	transcription_start_site	+	72774007	72774007	-409	PAPLN	18670	NM_173462	papilin, proteoglycan-like sulfated glycoprotein	89932	DKFZp434F053|MGC50452
452	chr17	41072632	41072903	2.250000	transcription_start_site	+	41073430	41073430	-662	C17orf69	26742	NM_152466	chromosome 17 open reading frame 69	147081	FLJ25168
453	chr2	233605325	233605799	2.250000	transcription_start_site	+	233605625	233605625	-63	NEU2	36966	NM_005383	sialidase 2 (cytosolic sialidase)	4759	MGC129579|SIAL2
453	chr2	233605325	233605799	2.250000	transcription_start_site	+	233605625	233605625	-63	NEU2	36965	BC069151	sialidase 2 (cytosolic sialidase)	4759	MGC129579|SIAL2
454	chr20	45040753	45041087	2.250000	transcription_start_site	+	45041528	45041528	-608	EYA2	38492	NM_172111	eyes absent homolog 2 (Drosophila)	2139	EAB1|MGC10614
454	chr20	45040753	45041087	2.250000	transcription_start_site	+	45041737	45041737	-817	EYA2	38493	NM_172112	eyes absent homolog 2 (Drosophila)	2139	EAB1|MGC10614
455	chr20	47327626	47327765	2.250000	transcription_start_site	+	47328121	47328121	-425	HSUP1	38540	AY513723	similar to RPE-spondin	441951	HSUP2
455	chr20	47327626	47327765	2.250000	transcription_start_site	+	47328121	47328121	-425	HSUP1	38539	AY513722	similar to RPE-spondin	441951	HSUP2
455	chr20	47327626	47327765	2.250000	transcription_start_site	+	47328272	47328272	-576	HSUP1	38542	XM_933944	similar to RPE-spondin	441951	HSUP2
455	chr20	47327626	47327765	2.250000	transcription_start_site	+	47328272	47328272	-576	HSUP1	38543	XM_933945	similar to RPE-spondin	441951	HSUP2
455	chr20	47327626	47327765	2.250000	transcription_start_site	+	47328272	47328272	-576	HSUP1	38541	XM_929750	similar to RPE-spondin	441951	HSUP2
456	chr22	36101937	36102371	2.250000	transcription_start_site	-	36101525	36101525	-629	KIAA1904	40846	NM_052906	KIAA1904 protein	114794	dJ63G5.3
457	chr4	191142952	191143786	2.250000	transcription_start_site	-	191143020	191143020	-349	TUBB4Q	50189	NM_020040	tubulin, beta polypeptide 4, member Q	56604	-
458	chr5	64894614	64895543	2.250000	transcription_start_site	+	64894890	64894890	188	PPWD1	50904	NM_015342	peptidylprolyl isomerase domain and WD repeat containing 1	23398	KIAA0073
458	chr5	64894614	64895543	2.250000	transcription_start_site	+	64894890	64894890	188	PPWD1	50903	BC015385	peptidylprolyl isomerase domain and WD repeat containing 1	23398	KIAA0073
458	chr5	64894614	64895543	2.250000	transcription_start_site	-	64894751	64894751	-327	FKSG14	50902	BC008504	leucine zipper protein FKSG14	64105	AF5alpha|P33|Solt
458	chr5	64894614	64895543	2.250000	transcription_start_site	-	64894741	64894741	-337	FKSG14	50901	BC005400	leucine zipper protein FKSG14	64105	AF5alpha|P33|Solt
458	chr5	64894614	64895543	2.250000	transcription_start_site	-	64894738	64894738	-340	FKSG14	50900	NM_022145	leucine zipper protein FKSG14	64105	AF5alpha|P33|Solt
459	chr6	32228107	32228868	2.250000	transcription_start_site	-	32228838	32228838	350	PRRT1	54113	BC013201	proline-rich transmembrane protein 1	80863	C6orf31|NG5
459	chr6	32228107	32228868	2.250000	transcription_start_site	-	32227698	32227698	-789	PRRT1	54115	NM_030651	proline-rich transmembrane protein 1	80863	C6orf31|NG5
459	chr6	32228107	32228868	2.250000	transcription_start_site	+	32229278	32229278	-790	PPT2	54116	NM_138717	palmitoyl-protein thioesterase 2	9374	C6orf8|DKFZp564P1516|G14|NG3
459	chr6	32228107	32228868	2.250000	transcription_start_site	-	32227646	32227646	-841	PRRT1	54114	BC063046	proline-rich transmembrane protein 1	80863	C6orf31|NG5
459	chr6	32228107	32228868	2.250000	transcription_start_site	+	32229599	32229599	-1111	PPT2	54118	NM_005155	palmitoyl-protein thioesterase 2	9374	C6orf8|DKFZp564P1516|G14|NG3
459	chr6	32228107	32228868	2.250000	transcription_start_site	+	32229599	32229599	-1111	PPT2	54117	AF020544	palmitoyl-protein thioesterase 2	9374	C6orf8|DKFZp564P1516|G14|NG3
459	chr6	32228107	32228868	2.250000	transcription_start_site	+	32229599	32229599	-1111	LOC653033	54119	XM_930589	hypothetical protein LOC653033	653033	-
460	chr1	90955072	90955742	2.240000	transcription_start_site	-	90955382	90955382	-25	BARHL2	02945	NM_020063	BarH-like 2 (Drosophila)	343472	-
461	chr10	88403556	88404120	2.240000	transcription_start_site	+	88404353	88404353	-515	OPN4	08448	NM_033282	opsin 4 (melanopsin)	94233	MOP
461	chr10	88403556	88404120	2.240000	transcription_start_site	+	88404353	88404353	-515	OPN4	08447	NM_001030015	opsin 4 (melanopsin)	94233	MOP
462	chr11	47357042	47357487	2.240000	transcription_start_site	-	47356674	47356674	-590	SPI1	10747	NM_003120	spleen focus forming virus (SFFV) proviral integration oncogene spi1	6688	OF|PU.1|SFPI1|SPI-A
462	chr11	47357042	47357487	2.240000	transcription_start_site	-	47356518	47356518	-746	SPI1	10748	CR625357	spleen focus forming virus (SFFV) proviral integration oncogene spi1	6688	OF|PU.1|SFPI1|SPI-A
463	chr11	130047267	130047411	2.240000	transcription_start_site	+	130048060	130048060	-721	C11orf44	13170	NM_173580	chromosome 11 open reading frame 44	283171	FLJ39058
464	chr12	3732973	3733307	2.240000	transcription_start_site	-	3732524	3732524	-616	EFCAB4B	13337	NM_032680	EF-hand calcium binding domain 4B	84766	MGC4266
465	chr15	32486994	32487938	2.240000	transcription_start_site	-	32487180	32487180	-286	GOLGA8A	19813	NM_181077	golgi autoantigen, golgin subfamily a, 8A	23015	GM88
465	chr15	32486994	32487938	2.240000	transcription_start_site	-	32487180	32487180	-286	GOLGA8A	19812	NM_181076	golgi autoantigen, golgin subfamily a, 8A	23015	GM88
465	chr15	32486994	32487938	2.240000	transcription_start_site	-	32487180	32487180	-286	GOLGA8A	19811	NM_015003	golgi autoantigen, golgin subfamily a, 8A	23015	GM88
466	chr18	13815580	13816454	2.240000	transcription_start_site	+	13815764	13815764	253	MC5R	28429	BC069545	melanocortin 5 receptor	4161	-
466	chr18	13815580	13816454	2.240000	transcription_start_site	+	13815764	13815764	253	MC5R	28430	NM_005913	melanocortin 5 receptor	4161	-
466	chr18	13815580	13816454	2.240000	transcription_start_site	+	13815763	13815763	254	MC5R	28428	BC069153	melanocortin 5 receptor	4161	-
466	chr18	13815580	13816454	2.240000	transcription_start_site	+	13815542	13815542	475	MC5R	28427	BC095531	melanocortin 5 receptor	4161	-
467	chr19	56026398	56027365	2.240000	transcription_start_site	-	56026591	56026591	-290	KLK15	32306	BC069480	kallikrein 15	55554	ACO|HSRNASPH
467	chr19	56026398	56027365	2.240000	transcription_start_site	-	56026591	56026591	-290	KLK15	32305	BC069518	kallikrein 15	55554	ACO|HSRNASPH
467	chr19	56026398	56027365	2.240000	transcription_start_site	-	56026591	56026591	-290	KLK15	32304	BC069507	kallikrein 15	55554	ACO|HSRNASPH
467	chr19	56026398	56027365	2.240000	transcription_start_site	-	56026591	56026591	-290	KLK15	32299	NM_017509	kallikrein 15	55554	ACO|HSRNASPH
467	chr19	56026398	56027365	2.240000	transcription_start_site	-	56026591	56026591	-290	KLK15	32300	NM_023006	kallikrein 15	55554	ACO|HSRNASPH
467	chr19	56026398	56027365	2.240000	transcription_start_site	-	56026591	56026591	-290	KLK15	32301	NM_138563	kallikrein 15	55554	ACO|HSRNASPH
467	chr19	56026398	56027365	2.240000	transcription_start_site	-	56026591	56026591	-290	KLK15	32302	NM_138564	kallikrein 15	55554	ACO|HSRNASPH
467	chr19	56026398	56027365	2.240000	transcription_start_site	-	56026560	56026560	-321	KLK15	32303	AY373373	kallikrein 15	55554	ACO|HSRNASPH
468	chr3	188492250	188493107	2.240000	transcription_start_site	-	188492446	188492446	-232	MASP1	47622	NM_001031849	mannan-binding lectin serine peptidase 1 (C4/C2 activating component of Ra-reactive factor)	5648	CRARF|CRARF1|DKFZp686I01199|FLJ26383|MASP|MGC126283|MGC126284|PRSS5|RaRF
468	chr3	188492250	188493107	2.240000	transcription_start_site	-	188492446	188492446	-232	MASP1	47620	NM_139125	mannan-binding lectin serine peptidase 1 (C4/C2 activating component of Ra-reactive factor)	5648	CRARF|CRARF1|DKFZp686I01199|FLJ26383|MASP|MGC126283|MGC126284|PRSS5|RaRF
468	chr3	188492250	188493107	2.240000	transcription_start_site	-	188492446	188492446	-232	MASP1	47619	NM_001879	mannan-binding lectin serine peptidase 1 (C4/C2 activating component of Ra-reactive factor)	5648	CRARF|CRARF1|DKFZp686I01199|FLJ26383|MASP|MGC126283|MGC126284|PRSS5|RaRF
468	chr3	188492250	188493107	2.240000	transcription_start_site	-	188492164	188492164	-514	MASP1	47621	BC106945	mannan-binding lectin serine peptidase 1 (C4/C2 activating component of Ra-reactive factor)	5648	CRARF|CRARF1|DKFZp686I01199|FLJ26383|MASP|MGC126283|MGC126284|PRSS5|RaRF
469	chr6	31650543	31651082	2.240000	transcription_start_site	+	31651328	31651328	-515	TNF	53968	NM_000594	tumor necrosis factor (TNF superfamily, member 2)	7124	DIF|TNF-alpha|TNFA|TNFSF2
469	chr6	31650543	31651082	2.240000	transcription_start_site	+	31651340	31651340	-527	TNF	53969	BC028148	tumor necrosis factor (TNF superfamily, member 2)	7124	DIF|TNF-alpha|TNFA|TNFSF2
470	chr8	7308413	7309261	2.240000	transcription_start_site	-	7308602	7308602	-235	SPAG11	59656	NM_058203	sperm associated antigen 11	10407	EP2|EP2C|EP2D|HE2|HE2C|MGC61846
470	chr8	7308413	7309261	2.240000	transcription_start_site	-	7308602	7308602	-235	SPAG11	59653	NM_058201	sperm associated antigen 11	10407	EP2|EP2C|EP2D|HE2|HE2C|MGC61846
470	chr8	7308413	7309261	2.240000	transcription_start_site	-	7308602	7308602	-235	SPAG11	59651	NM_058202	sperm associated antigen 11	10407	EP2|EP2C|EP2D|HE2|HE2C|MGC61846
470	chr8	7308413	7309261	2.240000	transcription_start_site	-	7308602	7308602	-235	SPAG11	59652	NM_016512	sperm associated antigen 11	10407	EP2|EP2C|EP2D|HE2|HE2C|MGC61846
470	chr8	7308413	7309261	2.240000	transcription_start_site	-	7308602	7308602	-235	SPAG11	59650	NM_058200	sperm associated antigen 11	10407	EP2|EP2C|EP2D|HE2|HE2C|MGC61846
471	chr16	65510092	65510921	2.230000	transcription_start_site	-	65510321	65510321	-185	CDH16	23738	AY358911	cadherin 16, KSP-cadherin	1014	-
471	chr16	65510092	65510921	2.230000	transcription_start_site	-	65510267	65510267	-239	CDH16	23736	NM_004062	cadherin 16, KSP-cadherin	1014	-
471	chr16	65510092	65510921	2.230000	transcription_start_site	-	65509482	65509482	-1024	CDH16	23737	BC027912	cadherin 16, KSP-cadherin	1014	-
472	chr19_random	240843	240997	2.230000	transcription_start_site	+	240823	240823	97	KIR2DS3	50229	NM_012313	killer cell immunoglobulin-like receptor, two domains, short cytoplasmic tail, 3	3808	NKAT7
472	chr19_random	240843	240997	2.230000	transcription_start_site	+	240823	240823	97	KIR2DS5	50230	NM_014513	killer cell immunoglobulin-like receptor, two domains, short cytoplasmic tail, 5	3810	1060P11.7|CD158G|NKAT9
473	chr2	27457554	27457914	2.230000	transcription_start_site	-	27457097	27457097	-637	ZNF513	33482	BC052282	zinc finger protein 513	130557	FLJ32203|HMFT0656
473	chr2	27457554	27457914	2.230000	transcription_start_site	-	27457097	27457097	-637	ZNF513	33483	NM_144631	zinc finger protein 513	130557	FLJ32203|HMFT0656
474	chr3	109293074	109293418	2.230000	transcription_start_site	-	109292625	109292625	-621	CD47	46225	NM_001777	CD47 molecule	961	IAP|MER6|OA3
474	chr3	109293074	109293418	2.230000	transcription_start_site	-	109292625	109292625	-621	CD47	46226	NM_198793	CD47 molecule	961	IAP|MER6|OA3
474	chr3	109293074	109293418	2.230000	transcription_start_site	-	109292625	109292625	-621	CD47	46223	NM_001025079	CD47 molecule	961	IAP|MER6|OA3
474	chr3	109293074	109293418	2.230000	transcription_start_site	-	109292625	109292625	-621	CD47	46224	NM_001025080	CD47 molecule	961	IAP|MER6|OA3
474	chr3	109293074	109293418	2.230000	transcription_start_site	-	109292557	109292557	-689	CD47	46227	BC037306	CD47 molecule	961	IAP|MER6|OA3
474	chr3	109293074	109293418	2.230000	transcription_start_site	-	109292548	109292548	-698	CD47	46229	BC012884	CD47 molecule	961	IAP|MER6|OA3
474	chr3	109293074	109293418	2.230000	transcription_start_site	-	109292527	109292527	-719	CD47	46228	BC010016	CD47 molecule	961	IAP|MER6|OA3
475	chr7	145443609	145444238	2.230000	transcription_start_site	+	145444761	145444761	-837	CNTNAP2	59264	NM_014141	contactin associated protein-like 2	26047	CASPR2|DKFZp781D1846|NRXN4
476	chr1	200123872	200124116	2.220000	transcription_start_site	+	200124439	200124439	-445	TMEM58	05804	BC111855	transmembrane protein 58	149345	C1orf40|MGC102893|MGC129812|MGC129813
476	chr1	200123872	200124116	2.220000	transcription_start_site	+	200124654	200124654	-660	TMEM58	05805	NM_198149	transmembrane protein 58	149345	C1orf40|MGC102893|MGC129812|MGC129813
476	chr1	200123872	200124116	2.220000	transcription_start_site	+	200124693	200124693	-699	TMEM58	05806	BC104444	transmembrane protein 58	149345	C1orf40|MGC102893|MGC129812|MGC129813
477	chr1	200242906	200243665	2.220000	transcription_start_site	+	200243695	200243695	-409	ELF3	05819	NM_004433	E74-like factor 3 (ets domain transcription factor, epithelial-specific )	1999	EPR-1|ERT|ESE-1|ESX
478	chr12	51628122	51628491	2.220000	transcription_start_site	+	51628921	51628921	-614	KRT18	14612	NM_199187	keratin 18	3875	CYK18|K18
478	chr12	51628122	51628491	2.220000	transcription_start_site	+	51629109	51629109	-802	KRT18	14613	NM_000224	keratin 18	3875	CYK18|K18
478	chr12	51628122	51628491	2.220000	transcription_start_site	+	51629175	51629175	-868	KRT18	14614	BC020982	keratin 18	3875	CYK18|K18
478	chr12	51628122	51628491	2.220000	transcription_start_site	+	51629179	51629179	-872	KRT18	14615	BC072017	keratin 18	3875	CYK18|K18
478	chr12	51628122	51628491	2.220000	transcription_start_site	+	51629182	51629182	-875	KRT18	14616	BC000698	keratin 18	3875	CYK18|K18
478	chr12	51628122	51628491	2.220000	transcription_start_site	+	51629183	51629183	-876	KRT18	14617	BC000180	keratin 18	3875	CYK18|K18
478	chr12	51628122	51628491	2.220000	transcription_start_site	+	51629184	51629184	-877	N/A	14618	BC073757	Homo sapiens cDNA clone MGC:88761 IMAGE:4543262, complete cds.	N/A	N/A
478	chr12	51628122	51628491	2.220000	transcription_start_site	+	51629185	51629185	-878	KRT18	14619	BC008636	keratin 18	3875	CYK18|K18
478	chr12	51628122	51628491	2.220000	transcription_start_site	+	51629198	51629198	-891	KRT18	14620	BC004253	keratin 18	3875	CYK18|K18
479	chr15	26035939	26036368	2.220000	transcription_start_site	-	26036292	26036292	138	HERC2	19636	AL834183	hect domain and RLD 2	8924	D15F37S1|DKFZp547P028|KIAA0393|jdf2|p528
480	chr16	55611327	55611991	2.220000	transcription_start_site	+	55612125	55612125	-466	NOD27	23535	NM_032206	nucleotide-binding oligomerization domains 27	84166	FLJ21709|FLJ39711
481	chr19	45016550	45017099	2.220000	transcription_start_site	-	45016681	45016681	-143	DYRK1B	31331	NM_006484	dual-specificity tyrosine-(Y)-phosphorylation regulated kinase 1B	9149	MIRK
481	chr19	45016550	45017099	2.220000	transcription_start_site	-	45016681	45016681	-143	DYRK1B	31329	NM_004714	dual-specificity tyrosine-(Y)-phosphorylation regulated kinase 1B	9149	MIRK
481	chr19	45016550	45017099	2.220000	transcription_start_site	-	45016681	45016681	-143	DYRK1B	31330	NM_006483	dual-specificity tyrosine-(Y)-phosphorylation regulated kinase 1B	9149	MIRK
481	chr19	45016550	45017099	2.220000	transcription_start_site	-	45016665	45016665	-159	DYRK1B	31332	BC018751	dual-specificity tyrosine-(Y)-phosphorylation regulated kinase 1B	9149	MIRK
481	chr19	45016550	45017099	2.220000	transcription_start_site	-	45016616	45016616	-208	DYRK1B	31333	BC025291	dual-specificity tyrosine-(Y)-phosphorylation regulated kinase 1B	9149	MIRK
482	chr19	47415652	47415896	2.220000	transcription_start_site	+	47416331	47416331	-557	ZNF526	31523	NM_133444	zinc finger protein 526	116115	DKFZp762O059|KIAA1951|MGC4267
482	chr19	47415652	47415896	2.220000	transcription_start_site	+	47416340	47416340	-566	ZNF526	31524	BC013013	zinc finger protein 526	116115	DKFZp762O059|KIAA1951|MGC4267
483	chr20	51021576	51022221	2.220000	transcription_start_site	+	51022352	51022352	-453	TSHZ2	38615	NM_173485	teashirt family zinc finger 2	128553	C20orf17|DKFZp686K2480|FLJ33887|OVC10-2|TSH2|ZABC2|ZNF218
484	chr8	12220003	12220666	2.220000	transcription_start_site	-	12220196	12220196	-138	DEFB130	59828	NM_001037804	defensin, beta 130	245940	DEFB-30
485	chrX	52562565	52563009	2.220000	transcription_start_site	-	52562752	52562752	-35	LOC653067	42450	XM_925844	similar to G antigen, family D, 2 isoform 1c	653067	-
485	chrX	52562565	52563009	2.220000	transcription_start_site	-	52562908	52562908	121	LOC653067	42451	XM_930660	similar to G antigen, family D, 2 isoform 1c	653067	-
485	chrX	52562565	52563009	2.220000	transcription_start_site	-	52562497	52562497	-290	XAGE1	42449	BC009538	X antigen family, member 1	9503	GAGED2|XAGE-1
486	chrX	69269757	69270411	2.220000	transcription_start_site	+	69270042	69270042	42	IGBP1	42680	NM_001551	immunoglobulin (CD79A) binding protein 1	3476	IBP1
486	chrX	69269757	69270411	2.220000	transcription_start_site	+	69270042	69270042	42	IGBP1	42679	BC004137	immunoglobulin (CD79A) binding protein 1	3476	IBP1
487	chr11	2438908	2441662	2.210000	transcription_start_site	+	2439259	2439259	1026	KCNQ1	09816	NM_181798	potassium voltage-gated channel, KQT-like subfamily, member 1	3784	ATFB1|FLJ26167|KCNA8|KCNA9|KVLQT1|Kv1.9|Kv7.1|LQT|LQT1|RWS|WRS
488	chr12	55920499	55921173	2.210000	transcription_start_site	-	55920812	55920812	-24	NDUFA4L2	14998	NM_020142	NADH dehydrogenase (ubiquinone) 1 alpha subcomplex, 4-like 2	56901	FLJ26118|NUOMS
488	chr12	55920499	55921173	2.210000	transcription_start_site	-	55920742	55920742	-94	NDUFA4L2	14999	BC011910	NADH dehydrogenase (ubiquinone) 1 alpha subcomplex, 4-like 2	56901	FLJ26118|NUOMS
489	chr15	49760052	49760691	2.210000	transcription_start_site	+	49760841	49760841	-469	SCG3	20316	NM_013243	secretogranin III	29106	FLJ90833|SGIII
489	chr15	49760052	49760691	2.210000	transcription_start_site	+	49761209	49761209	-837	SCG3	20317	BC014539	secretogranin III	29106	FLJ90833|SGIII
490	chr15	64644712	64645341	2.210000	transcription_start_site	-	64644889	64644889	-137	LCTL	20690	NM_207338	lactase-like	197021	FLJ33279|KLG|KLPH
491	chr16	11270670	11271434	2.210000	transcription_start_site	-	11270661	11270661	-391	TNP2	22270	NM_005425	transition protein 2 (during histone to protamine replacement)	7142	MGC116783|MGC116785
491	chr16	11270670	11271434	2.210000	transcription_start_site	-	11270639	11270639	-413	TNP2	22271	BC096135	transition protein 2 (during histone to protamine replacement)	7142	MGC116783|MGC116785
492	chr16	85169326	85169473	2.210000	transcription_start_site	+	85169615	85169615	-215	FOXL1	24351	BC100027	forkhead box L1	2300	FKH6|FKHL11|FREAC7
492	chr16	85169326	85169473	2.210000	transcription_start_site	+	85169830	85169830	-430	FOXL1	24352	NM_005250	forkhead box L1	2300	FKH6|FKHL11|FREAC7
493	chr19	54583019	54583463	2.210000	transcription_start_site	+	54583367	54583367	-126	FLJ32658	32131	BC029811	hypothetical protein FLJ32658	147872	-
494	chr19	56919538	56919782	2.210000	transcription_start_site	-	56919039	56919039	-621	HAS1	32421	BC035837	hyaluronan synthase 1	3036	HAS
494	chr19	56919538	56919782	2.210000	transcription_start_site	-	56919033	56919033	-627	HAS1	32423	NM_001523	hyaluronan synthase 1	3036	HAS
495	chr2	27195720	27195849	2.210000	transcription_start_site	-	27195475	27195475	-309	CGREF1	33432	NM_006569	cell growth regulator with EF-hand domain 1	10669	CGR11
495	chr2	27195720	27195849	2.210000	transcription_start_site	-	27195475	27195475	-309	CGREF1	33431	BC034764	cell growth regulator with EF-hand domain 1	10669	CGR11
496	chr2	231285109	231285368	2.210000	transcription_start_site	+	231285908	231285908	-669	CAB39	36868	NM_016289	calcium binding protein 39	51719	CGI-66|FLJ22682|MO25
496	chr2	231285109	231285368	2.210000	transcription_start_site	+	231285908	231285908	-669	CAB39	36867	BC020570	calcium binding protein 39	51719	CGI-66|FLJ22682|MO25
497	chr20	3097332	3097971	2.210000	transcription_start_site	-	3097207	3097207	-444	ProSAPiP1	37407	NM_014731	ProSAPiP1 protein	9762	KIAA0552
498	chr7	31347483	31347722	2.210000	transcription_start_site	-	31347063	31347063	-539	NEUROD6	56951	NM_022728	neurogenic differentiation 6	63974	Atoh2|Math-2|NEX1M
498	chr7	31347483	31347722	2.210000	transcription_start_site	-	31346865	31346865	-737	NEUROD6	56952	BC035048	neurogenic differentiation 6	63974	Atoh2|Math-2|NEX1M
499	chr8	1980059	1980803	2.210000	transcription_start_site	+	1980611	1980611	-180	MYOM2	59579	BC052969	myomesin (M-protein) 2, 165kDa	9172	TTNAP
499	chr8	1980059	1980803	2.210000	transcription_start_site	+	1980654	1980654	-223	MYOM2	59580	NM_003970	myomesin (M-protein) 2, 165kDa	9172	TTNAP
500	chr9	33513417	33513771	2.210000	transcription_start_site	+	33514212	33514212	-618	RP11-255A11.18	62211	NM_001013728	similar to bA255A11.3 (novel protein similar to KIAA1074)	441459	LOC441459
501	chr9	121171610	121172363	2.210000	transcription_start_site	-	121171524	121171524	-462	DBC1	63553	BC021560	deleted in bladder cancer 1	1620	DBCCR1|FAM5A
501	chr9	121171610	121172363	2.210000	transcription_start_site	-	121171522	121171522	-464	DBC1	63551	NM_014618	deleted in bladder cancer 1	1620	DBCCR1|FAM5A
501	chr9	121171610	121172363	2.210000	transcription_start_site	-	121171513	121171513	-473	DBC1	63552	BC065196	deleted in bladder cancer 1	1620	DBCCR1|FAM5A
501	chr9	121171610	121172363	2.210000	transcription_start_site	-	121171401	121171401	-585	DBC1	63550	BC071702	deleted in bladder cancer 1	1620	DBCCR1|FAM5A
502	chr9	137823460	137823629	2.210000	transcription_start_site	+	137824038	137824038	-493	N/A	64233	AK123276	Homo sapiens cDNA FLJ41282 fis, clone BRAMY2037823.	N/A	N/A
503	chr1	1012779	1013428	2.200000	transcription_start_site	-	1012879	1012879	-224	C1orf159	00078	AK128271	chromosome 1 open reading frame 159	54991	FLJ20584|FLJ21143|FLJ36119
504	chr1	110085099	110085329	2.200000	transcription_start_site	-	110085183	110085183	-31	GSTM3	03302	BC008790	glutathione S-transferase M3 (brain)	2947	GST5|GSTB|GSTM3-3|GTM3|MGC3310|MGC3704
504	chr1	110085099	110085329	2.200000	transcription_start_site	-	110084563	110084563	-651	GSTM3	03300	NM_000849	glutathione S-transferase M3 (brain)	2947	GST5|GSTB|GSTM3-3|GTM3|MGC3310|MGC3704
504	chr1	110085099	110085329	2.200000	transcription_start_site	-	110084447	110084447	-767	GSTM3	03301	BC000088	glutathione S-transferase M3 (brain)	2947	GST5|GSTB|GSTM3-3|GTM3|MGC3310|MGC3704
505	chr1	199447595	199448544	2.200000	transcription_start_site	+	199448392	199448392	-322	DKFZp434B1231	05775	NM_178275	eEF1A2 binding protein	91156	-
506	chr14	102044390	102044924	2.200000	transcription_start_site	-	102044625	102044625	-32	ANKRD9	19270	BC027479	ankyrin repeat domain 9	122416	MGC21990
506	chr14	102044390	102044924	2.200000	transcription_start_site	-	102044907	102044907	250	ANKRD9	19269	BC015422	ankyrin repeat domain 9	122416	MGC21990
507	chr15	20384158	20384812	2.200000	transcription_start_site	+	20384940	20384940	-455	TUBGCP5	19546	NM_052903	tubulin, gamma complex associated protein 5	114791	GCP5|KIAA1899
507	chr15	20384158	20384812	2.200000	transcription_start_site	+	20384942	20384942	-457	TUBGCP5	19547	BC071560	tubulin, gamma complex associated protein 5	114791	GCP5|KIAA1899
508	chr16	954527	955181	2.200000	transcription_start_site	+	954987	954987	-133	N/A	21787	AK127296	Homo sapiens cDNA FLJ45363 fis, clone BRHIP3015854.	N/A	N/A
509	chr9	69075318	69077550	2.200000	transcription_start_site	-	69075194	69075194	-1240	LOC442423	62689	XM_498329	similar to Ig kappa chain V-I region HK101 precursor	442423	-
510	chr9	69885687	69885841	2.200000	transcription_start_site	+	69885845	69885845	-81	LOC644748	62705	XM_927847	hypothetical protein LOC644748	644748	-
511	chr10	49018062	49018736	2.190000	transcription_start_site	-	49018473	49018473	74	LOC653045	07801	XM_925912	similar to protein tyrosine phosphatase, non-receptor type 20	653045	-
511	chr10	49018062	49018736	2.190000	transcription_start_site	-	49018473	49018473	74	LOC653045	07802	XM_930787	similar to protein tyrosine phosphatase, non-receptor type 20	653045	-
511	chr10	49018062	49018736	2.190000	transcription_start_site	-	49018185	49018185	-214	LOC653045	07803	XM_930799	similar to protein tyrosine phosphatase, non-receptor type 20	653045	-
512	chr11	26309549	26310149	2.190000	transcription_start_site	+	26309546	26309546	303	TMEM16C	10409	NM_031418	transmembrane protein 16C	63982	C11orf25|GENX-3947
513	chr16	56133902	56134251	2.190000	transcription_start_site	+	56134101	56134101	-24	GPR114	23581	BC032401	G protein-coupled receptor 114	221188	PGR27
513	chr16	56133902	56134251	2.190000	transcription_start_site	+	56134101	56134101	-24	GPR114	23582	NM_153837	G protein-coupled receptor 114	221188	PGR27
514	chr19_random	181188	181327	2.190000	transcription_start_site	+	181168	181168	89	KIR2DS2	50221	AJ002102	killer cell immunoglobulin-like receptor, two domains, short cytoplasmic tail, 2	3807	183ACTI|CD158J|CL-49|KIR2DL3|MGC120018|NKAT5|p50.2|p58 KIR
514	chr19_random	181188	181327	2.190000	transcription_start_site	+	181168	181168	89	KIR2DS1	50222	X98858	killer cell immunoglobulin-like receptor, two domains, short cytoplasmic tail, 1	3806	CD158H|EB6ActI|EB6ActII|p50.1
514	chr19_random	181188	181327	2.190000	transcription_start_site	+	181166	181166	91	KIR2DS2	50220	BC108917	killer cell immunoglobulin-like receptor, two domains, short cytoplasmic tail, 2	3807	183ACTI|CD158J|CL-49|KIR2DL3|MGC120018|NKAT5|p50.2|p58 KIR
515	chr20	22514640	22515292	2.190000	transcription_start_site	-	22514102	22514102	-864	FOXA2	37709	NM_153675	forkhead box A2	3170	HNF3B|MGC19807|TCF3B
516	chr22	42907411	42908242	2.190000	transcription_start_site	+	42908181	42908181	-354	PARVG	41275	BC034406	parvin, gamma	64098	-
516	chr22	42907411	42908242	2.190000	transcription_start_site	+	42908189	42908189	-362	PARVG	41276	NM_022141	parvin, gamma	64098	-
516	chr22	42907411	42908242	2.190000	transcription_start_site	+	42908612	42908612	-785	PARVG	41277	CR619524	parvin, gamma	64098	-
517	chr4_random	736358	736608	2.190000	transcription_start_site	-	736550	736550	67	LOC389834	44473	NM_001013655	hypothetical gene supported by AK123403	389834	-
518	chr5	140583074	140583423	2.190000	transcription_start_site	+	140583261	140583261	-12	PCDHB14	52160	NM_018934	protocadherin beta 14	56122	MGC120065|PCDH-BETA14
518	chr5	140583074	140583423	2.190000	transcription_start_site	+	140583261	140583261	-12	PCDHB14	52159	BC099728	protocadherin beta 14	56122	MGC120065|PCDH-BETA14
519	chr6	32251678	32252545	2.190000	transcription_start_site	-	32251877	32251877	-234	AGPAT1	54124	NM_006411	1-acylglycerol-3-phosphate O-acyltransferase 1 (lysophosphatidic acid acyltransferase, alpha)	10554	1-AGPAT1|G15|LPAAT-alpha|LPAATA|MGC4007|MGC5423
519	chr6	32251678	32252545	2.190000	transcription_start_site	-	32251850	32251850	-261	AGPAT1	54127	BC090849	1-acylglycerol-3-phosphate O-acyltransferase 1 (lysophosphatidic acid acyltransferase, alpha)	10554	1-AGPAT1|G15|LPAAT-alpha|LPAATA|MGC4007|MGC5423
519	chr6	32251678	32252545	2.190000	transcription_start_site	-	32251838	32251838	-273	AGPAT1	54123	BC004310	1-acylglycerol-3-phosphate O-acyltransferase 1 (lysophosphatidic acid acyltransferase, alpha)	10554	1-AGPAT1|G15|LPAAT-alpha|LPAATA|MGC4007|MGC5423
520	chr9	32987562	32988122	2.190000	transcription_start_site	-	32987348	32987348	-494	APTX	62165	NM_175072	aprataxin	54840	AOA|AOA1|AXA1|EAOH|EOAHA|FHA-HIT|FLJ20157|MGC1072
520	chr9	32987562	32988122	2.190000	transcription_start_site	-	32987329	32987329	-513	APTX	62172	BC104881	aprataxin	54840	AOA|AOA1|AXA1|EAOH|EOAHA|FHA-HIT|FLJ20157|MGC1072
521	chrX	52276731	52277175	2.190000	transcription_start_site	-	52276918	52276918	-35	LOC653220	42435	XM_927252	similar to G antigen, family D, 2 isoform 1c	653220	-
521	chrX	52276731	52277175	2.190000	transcription_start_site	-	52277074	52277074	121	LOC653220	42436	XM_931969	similar to G antigen, family D, 2 isoform 1c	653220	-
521	chrX	52276731	52277175	2.190000	transcription_start_site	-	52276663	52276663	-290	XAGE1	42434	BC009538	X antigen family, member 1	9503	GAGED2|XAGE-1
522	chrX	70668881	70669525	2.190000	transcription_start_site	+	70669657	70669657	-454	OGT	42747	NM_003605	O-linked N-acetylglucosamine (GlcNAc) transferase (UDP-N-acetylglucosamine:polypeptide-N-acetylglucosaminyl transferase)	8473	FLJ23071|HRNT1|MGC22921|O-GLCNAC
522	chrX	70668881	70669525	2.190000	transcription_start_site	+	70669657	70669657	-454	OGT	42749	NM_181673	O-linked N-acetylglucosamine (GlcNAc) transferase (UDP-N-acetylglucosamine:polypeptide-N-acetylglucosaminyl transferase)	8473	FLJ23071|HRNT1|MGC22921|O-GLCNAC
522	chrX	70668881	70669525	2.190000	transcription_start_site	+	70669657	70669657	-454	OGT	42748	NM_181672	O-linked N-acetylglucosamine (GlcNAc) transferase (UDP-N-acetylglucosamine:polypeptide-N-acetylglucosaminyl transferase)	8473	FLJ23071|HRNT1|MGC22921|O-GLCNAC
522	chrX	70668881	70669525	2.190000	transcription_start_site	+	70669678	70669678	-475	N/A	42750	AK026724	Homo sapiens cDNA: FLJ23071 fis, clone LNG05694.	N/A	N/A
522	chrX	70668881	70669525	2.190000	transcription_start_site	+	70669703	70669703	-500	OGT	42751	BC038180	O-linked N-acetylglucosamine (GlcNAc) transferase (UDP-N-acetylglucosamine:polypeptide-N-acetylglucosaminyl transferase)	8473	FLJ23071|HRNT1|MGC22921|O-GLCNAC
522	chrX	70668881	70669525	2.190000	transcription_start_site	+	70669705	70669705	-502	OGT	42752	BC014434	O-linked N-acetylglucosamine (GlcNAc) transferase (UDP-N-acetylglucosamine:polypeptide-N-acetylglucosaminyl transferase)	8473	FLJ23071|HRNT1|MGC22921|O-GLCNAC
523	chr13	113527714	113528178	2.180000	transcription_start_site	-	113527333	113527333	-613	FLJ44054	17487	NM_001039767	hypothetical protein LOC643364	643365	-
523	chr13	113527714	113528178	2.180000	transcription_start_site	-	113527327	113527327	-619	FLJ44054	17486	XM_928445	hypothetical protein LOC643364	643365	-
524	chr15	60328110	60328739	2.180000	transcription_start_site	-	60328286	60328286	-138	FLJ38723	20532	NM_173805	hypothetical protein FLJ38723	255180	-
525	chr15	61675949	61676706	2.180000	transcription_start_site	+	61676648	61676648	-320	FBXL22	20575	NM_203373	F-box and leucine-rich repeat protein 22	283807	FLJ39626|Fbl22|MGC75496
525	chr15	61675949	61676706	2.180000	transcription_start_site	+	61676648	61676648	-320	FBXL22	20574	BC065833	F-box and leucine-rich repeat protein 22	283807	FLJ39626|Fbl22|MGC75496
526	chr16	555657	556881	2.180000	transcription_start_site	+	557032	557032	-763	FLJ36208	21709	NM_176677	hypothetical protein FLJ36208	283948	-
527	chr16	32003972	32004823	2.180000	transcription_start_site	-	32004404	32004404	6	LOC441755	23246	XM_497494	similar to Kinase suppressor of ras-1 (Kinase suppressor of ras) (mKSR1) (Hb protein)	441755	-
528	chr17	15109880	15110122	2.180000	transcription_start_site	-	15109369	15109369	-632	PMP22	25236	NM_000304	peripheral myelin protein 22	5376	CMT1A|CMT1E|DSS|GAS-3|HNPP|MGC20769|Sp110
528	chr17	15109880	15110122	2.180000	transcription_start_site	-	15109316	15109316	-685	PMP22	25235	BC091499	peripheral myelin protein 22	5376	CMT1A|CMT1E|DSS|GAS-3|HNPP|MGC20769|Sp110
529	chr17	28644659	28644928	2.180000	transcription_start_site	-	28644119	28644119	-674	ACCN1	25794	NM_183377	amiloride-sensitive cation channel 1, neuronal (degenerin)	40	ACCN|ASIC2|ASIC2a|BNC1|BNaC1|MDEG|hBNaC1
530	chr19	48401454	48402188	2.180000	transcription_start_site	-	48401635	48401635	-186	PSG11	31578	NM_203287	pregnancy specific beta-1-glycoprotein 11	5680	MGC22484|PSG13|PSG14
530	chr19	48401454	48402188	2.180000	transcription_start_site	-	48401630	48401630	-191	PSG4	31580	NM_213633	pregnancy specific beta-1-glycoprotein 4	5672	PSG9
530	chr19	48401454	48402188	2.180000	transcription_start_site	-	48401630	48401630	-191	PSG4	31579	NM_002780	pregnancy specific beta-1-glycoprotein 4	5672	PSG9
530	chr19	48401454	48402188	2.180000	transcription_start_site	-	48401625	48401625	-196	PSG4	31581	BC008405	pregnancy specific beta-1-glycoprotein 4	5672	PSG9
531	chr19	63529419	63530148	2.180000	transcription_start_site	+	63530196	63530196	-412	HKR2	33012	NM_181846	GLI-Kruppel family member HKR2	342945	MGC126679|MGC138482|ZNF50|ZSCAN22
532	chr22	22970837	22971581	2.180000	transcription_start_site	-	22971100	22971100	-109	GGTLA1	40317	BC011362	gamma-glutamyltransferase-like activity 1	2687	DKFZP566O011|GGT-REL|GGT5
532	chr22	22970837	22971581	2.180000	transcription_start_site	-	22971028	22971028	-181	GGTLA1	40319	NM_004121	gamma-glutamyltransferase-like activity 1	2687	DKFZP566O011|GGT-REL|GGT5
532	chr22	22970837	22971581	2.180000	transcription_start_site	-	22971027	22971027	-182	GGTLA1	40318	BC073999	gamma-glutamyltransferase-like activity 1	2687	DKFZP566O011|GGT-REL|GGT5
533	chr6	31695762	31696011	2.180000	transcription_start_site	+	31696504	31696504	-617	BAT2	53990	BC060668	HLA-B associated transcript 2	7916	D6S51|D6S51E|DKFZp686D09175|G2
533	chr6	31695762	31696011	2.180000	transcription_start_site	+	31696575	31696575	-688	BAT2	53992	NM_080686	HLA-B associated transcript 2	7916	D6S51|D6S51E|DKFZp686D09175|G2
533	chr6	31695762	31696011	2.180000	transcription_start_site	+	31696575	31696575	-688	BAT2	53991	NM_004638	HLA-B associated transcript 2	7916	D6S51|D6S51E|DKFZp686D09175|G2
534	chr7	106293064	106293316	2.180000	transcription_start_site	+	106293159	106293159	31	PIK3CG	58570	NM_002649	phosphoinositide-3-kinase, catalytic, gamma polypeptide	5294	PI3CG|PI3K|PI3Kgamma|PIK3
534	chr7	106293064	106293316	2.180000	transcription_start_site	+	106292990	106292990	200	PIK3CG	58569	BC035683	phosphoinositide-3-kinase, catalytic, gamma polypeptide	5294	PI3CG|PI3K|PI3Kgamma|PIK3
535	chr8	11966471	11967021	2.180000	transcription_start_site	-	11966665	11966665	-81	DEFB130	59815	NM_001037804	defensin, beta 130	245940	DEFB-30
535	chr8	11966471	11967021	2.180000	transcription_start_site	-	11966268	11966268	-478	LOC646266	59814	XM_929212	similar to Beta-defensin 131 precursor (Beta-defensin 31) (DEFB-31)	646266	-
536	chrY	132200	132863	2.180000	transcription_start_site	+	132988	132988	-456	PLCXD1	44181	NM_018390	phosphatidylinositol-specific phospholipase C, X domain containing 1	55344	FLJ11323
537	chr1	207892265	207892694	2.170000	transcription_start_site	-	207892443	207892443	-36	LAMB3	06134	NM_000228	laminin, beta 3	3914	LAMNB1
538	chr13	27263934	27264499	2.170000	transcription_start_site	+	27264779	27264779	-562	GSH1	16676	NM_145657	GS homeobox 1	219409	Gsh-1
539	chr14	21049907	21050136	2.170000	transcription_start_site	-	21049292	21049292	-729	N/A	17679	CR594281	full-length cDNA clone CS0DF004YO04 of Fetal brain of Homo sapiens (human).	N/A	N/A
539	chr14	21049907	21050136	2.170000	transcription_start_site	-	21049291	21049291	-730	METTL3	17678	NM_019852	methyltransferase like 3	56339	M6A|MT-A70|Spo8
539	chr14	21049907	21050136	2.170000	transcription_start_site	-	21049241	21049241	-780	METTL3	17677	BC052244	methyltransferase like 3	56339	M6A|MT-A70|Spo8
540	chr16	2831750	2832924	2.170000	transcription_start_site	-	2832746	2832746	409	MGC52282	22024	BC042597	hypothetical protein MGC52282	124221	-
540	chr16	2831750	2832924	2.170000	transcription_start_site	-	2831850	2831850	-487	MGC52282	22025	NM_178453	hypothetical protein MGC52282	124221	-
541	chr16	30583845	30584299	2.170000	transcription_start_site	+	30584155	30584155	-83	FBS1	23130	BC014212	fibrosin 1	64319	FBS|FLJ11618
541	chr16	30583845	30584299	2.170000	transcription_start_site	+	30583888	30583888	184	FBS1	23129	NM_022452	fibrosin 1	64319	FBS|FLJ11618
542	chr2	26248696	26249241	2.170000	transcription_start_site	+	26248518	26248518	450	FAM59B	33381	XM_097977	family with sequence similarity 59, member B	150946	FLJ00375|KIAA2038
543	chr7	44147942	44148211	2.170000	transcription_start_site	-	44147441	44147441	-635	MYL7	57156	NM_021223	myosin, light polypeptide 7, regulatory	58498	MYL2A|MYLC2A
543	chr7	44147942	44148211	2.170000	transcription_start_site	-	44147437	44147437	-639	MYL7	57157	BC027915	myosin, light polypeptide 7, regulatory	58498	MYL2A|MYLC2A
544	chr10	135223388	135223539	2.160000	transcription_start_site	-	135223588	135223588	124	SYCE1	09541	NM_201564	synaptonemal complex central element protein 1	93426	C10orf94|RP11-108K14.6|bA108K14.6
545	chr12	7037501	7038230	2.160000	transcription_start_site	+	7038277	7038277	-411	C1S	13519	NM_201442	complement component 1, s subcomponent	716	-
545	chr12	7037501	7038230	2.160000	transcription_start_site	+	7038281	7038281	-415	C1S	13520	NM_001734	complement component 1, s subcomponent	716	-
545	chr12	7037501	7038230	2.160000	transcription_start_site	+	7038300	7038300	-434	C1S	13521	BC056903	complement component 1, s subcomponent	716	-
546	chr14	20226487	20226947	2.160000	transcription_start_site	+	20226771	20226771	-54	RNASE4	17594	NM_194431	ribonuclease, RNase A family, 4	6038	MGC9306|RNS4
546	chr14	20226487	20226947	2.160000	transcription_start_site	+	20226775	20226775	-58	ANG	17595	BC062698	angiogenin, ribonuclease, RNase A family, 5	283	MGC71966|RNASE4|RNASE5
547	chr15	21361246	21361710	2.160000	transcription_start_site	+	21361546	21361546	-68	MKRN3	19593	NM_005664	makorin, ring finger protein, 3	7681	D15S9|MGC88288|RNF63|ZFP127|ZNF127
547	chr15	21361246	21361710	2.160000	transcription_start_site	+	21361923	21361923	-445	MKRN3	19594	BC044639	makorin, ring finger protein, 3	7681	D15S9|MGC88288|RNF63|ZFP127|ZNF127
547	chr15	21361246	21361710	2.160000	transcription_start_site	+	21361956	21361956	-478	MKRN3	19595	BC070293	makorin, ring finger protein, 3	7681	D15S9|MGC88288|RNF63|ZFP127|ZNF127
548	chr15	73802577	73803136	2.160000	transcription_start_site	+	73803373	73803373	-516	ODF3L1	20985	NM_175881	outer dense fiber of sperm tails 3-like 1	161753	MGC48986
549	chr15	77024630	77025279	2.160000	transcription_start_site	-	77024475	77024475	-479	CTSH	21084	NM_148979	cathepsin H	1512	CPSB|DKFZp686B24257|MGC1519|minichain
549	chr15	77024630	77025279	2.160000	transcription_start_site	-	77024475	77024475	-479	CTSH	21083	NM_004390	cathepsin H	1512	CPSB|DKFZp686B24257|MGC1519|minichain
549	chr15	77024630	77025279	2.160000	transcription_start_site	-	77024439	77024439	-515	CTSH	21085	BC002479	cathepsin H	1512	CPSB|DKFZp686B24257|MGC1519|minichain
550	chr4_random	778467	779096	2.160000	transcription_start_site	-	778936	778936	154	LOC389833	44472	AK092792	similar to hypothetical protein MGC27019	389833	FLJ35473
551	chr5	140835656	140836520	2.160000	transcription_start_site	+	140835763	140835763	325	PCDHGC3	52222	BC026218	protocadherin gamma subfamily C, 3	5098	PC43|PCDH-GAMMA-C3|PCDH2
551	chr5	140835656	140836520	2.160000	transcription_start_site	+	140835753	140835753	335	PCDHGC3	52221	BC019299	protocadherin gamma subfamily C, 3	5098	PC43|PCDH-GAMMA-C3|PCDH2
551	chr5	140835656	140836520	2.160000	transcription_start_site	+	140835752	140835752	336	PCDHGC3	52220	NM_032403	protocadherin gamma subfamily C, 3	5098	PC43|PCDH-GAMMA-C3|PCDH2
551	chr5	140835656	140836520	2.160000	transcription_start_site	+	140835752	140835752	336	PCDHGC3	52218	NM_002588	protocadherin gamma subfamily C, 3	5098	PC43|PCDH-GAMMA-C3|PCDH2
551	chr5	140835656	140836520	2.160000	transcription_start_site	+	140835752	140835752	336	PCDHGC3	52219	NM_032402	protocadherin gamma subfamily C, 3	5098	PC43|PCDH-GAMMA-C3|PCDH2
552	chr6	32089765	32090414	2.160000	transcription_start_site	+	32090516	32090516	-426	C4A	54099	BC063289	complement component 4A (Rodgers blood group)	720	C4|C4A2|C4A3|C4A4|C4A6|C4B|C4S|CO4|CPAMD2|RG
552	chr6	32089765	32090414	2.160000	transcription_start_site	+	32090549	32090549	-459	C4A	54100	NM_007293	complement component 4A (Rodgers blood group)	720	C4|C4A2|C4A3|C4A4|C4A6|C4B|C4S|CO4|CPAMD2|RG
553	chr9	137552319	137552668	2.160000	transcription_start_site	+	137553106	137553106	-612	LCN1	64214	BC065721	lipocalin 1 (tear prealbumin)	3933	MGC71975|PMFA|TP|VEGP
553	chr9	137552319	137552668	2.160000	transcription_start_site	+	137553106	137553106	-612	LCN1	64215	NM_002297	lipocalin 1 (tear prealbumin)	3933	MGC71975|PMFA|TP|VEGP
553	chr9	137552319	137552668	2.160000	transcription_start_site	+	137553140	137553140	-646	LCN1	64216	BC074925	lipocalin 1 (tear prealbumin)	3933	MGC71975|PMFA|TP|VEGP
554	chrX	101793876	101794530	2.160000	transcription_start_site	+	101794448	101794448	-245	N/A	43077	BC114552	Homo sapiens G protein-coupled receptor associated sorting protein 1, mRNA (cDNA clone MGC:133275 IMAGE:40037190), complete cds.	N/A	N/A
555	chr11	1817593	1817942	2.150000	transcription_start_site	+	1817478	1817478	289	TNNI2	09767	NM_003282	troponin I type 2 (skeletal, fast)	7136	AMCD2B|DA2B|FSSV
556	chr11	18704555	18705004	2.150000	transcription_start_site	-	18704353	18704353	-426	IGSF22	10341	NM_173588	immunoglobulin superfamily, member 22	283284	FLJ37794
557	chr15	75898805	75899354	2.150000	transcription_start_site	-	75898922	75898922	-157	LOC440291	21034	XM_498617	hypothetical LOC440291	440291	-
558	chr16	27345280	27345954	2.150000	transcription_start_site	+	27346079	27346079	-462	IL21R	22832	NM_021798	interleukin 21 receptor	50615	MGC10967|NILR
559	chr6	4555454	4555993	2.150000	transcription_start_site	+	4555844	4555844	-120	KU-MEL-3	53223	NM_001011540	KU-MEL-3 protein	497048	-
560	chr1	16242659	16242993	2.140000	transcription_start_site	+	16242858	16242858	-32	CLCNKB	00812	BC020873	chloride channel Kb	1188	CLCKB|MGC24087|hClC-Kb
560	chr1	16242659	16242993	2.140000	transcription_start_site	+	16242911	16242911	-85	CLCNKB	00813	BC033806	chloride channel Kb	1188	CLCKB|MGC24087|hClC-Kb
560	chr1	16242659	16242993	2.140000	transcription_start_site	+	16242938	16242938	-112	CLCNKB	00814	NM_000085	chloride channel Kb	1188	CLCKB|MGC24087|hClC-Kb
561	chr1	26357804	26358248	2.140000	transcription_start_site	+	26358097	26358097	-71	GRRP1	01262	NM_024869	glycine/arginine rich protein 1	79927	FLJ14050|RP11-96L14.5
561	chr1	26357804	26358248	2.140000	transcription_start_site	+	26358111	26358111	-85	GRRP1	01263	BC025658	glycine/arginine rich protein 1	79927	FLJ14050|RP11-96L14.5
562	chr11	821208	822557	2.140000	transcription_start_site	+	822951	822951	-1068	CD151	09697	NM_139029	CD151 molecule (Raph blood group)	977	GP27|PETA-3|RAPH|SFA1|TSPAN24
562	chr11	821208	822557	2.140000	transcription_start_site	+	822951	822951	-1068	CD151	09696	NM_001039490	CD151 molecule (Raph blood group)	977	GP27|PETA-3|RAPH|SFA1|TSPAN24
562	chr11	821208	822557	2.140000	transcription_start_site	+	822972	822972	-1089	CD151	09699	NM_139030	CD151 molecule (Raph blood group)	977	GP27|PETA-3|RAPH|SFA1|TSPAN24
562	chr11	821208	822557	2.140000	transcription_start_site	+	822972	822972	-1089	CD151	09698	NM_004357	CD151 molecule (Raph blood group)	977	GP27|PETA-3|RAPH|SFA1|TSPAN24
562	chr11	821208	822557	2.140000	transcription_start_site	+	822985	822985	-1102	CD151	09700	BC013302	CD151 molecule (Raph blood group)	977	GP27|PETA-3|RAPH|SFA1|TSPAN24
562	chr11	821208	822557	2.140000	transcription_start_site	+	823012	823012	-1129	CD151	09701	BC001374	CD151 molecule (Raph blood group)	977	GP27|PETA-3|RAPH|SFA1|TSPAN24
563	chr14	94012247	94012791	2.140000	transcription_start_site	-	94012423	94012423	-96	SERPINA9	19091	NM_175739	serpin peptidase inhibitor, clade A (alpha-1 antiproteinase, antitrypsin), member 9	327657	GCET1|MGC131906|SERPINA11|SERPINA11b
563	chr14	94012247	94012791	2.140000	transcription_start_site	-	94012332	94012332	-187	SERPINA9	19089	AY220121	serpin peptidase inhibitor, clade A (alpha-1 antiproteinase, antitrypsin), member 9	327657	GCET1|MGC131906|SERPINA11|SERPINA11b
563	chr14	94012247	94012791	2.140000	transcription_start_site	-	94012326	94012326	-193	SERPINA9	19090	BC111498	serpin peptidase inhibitor, clade A (alpha-1 antiproteinase, antitrypsin), member 9	327657	GCET1|MGC131906|SERPINA11|SERPINA11b
563	chr14	94012247	94012791	2.140000	transcription_start_site	-	94012287	94012287	-232	SERPINA9	19088	AY220120	serpin peptidase inhibitor, clade A (alpha-1 antiproteinase, antitrypsin), member 9	327657	GCET1|MGC131906|SERPINA11|SERPINA11b
564	chr15	41671751	41672415	2.140000	transcription_start_site	+	41672543	41672543	-460	CKMT1B	20111	NM_020990	creatine kinase, mitochondrial 1B	1159	CKMT|CKMT1|UMTCK
565	chr17	14080697	14081431	2.140000	transcription_start_site	-	14080875	14080875	-189	CDRT15	25224	NM_001007530	CDRT15 protein	146822	-
566	chr19	14002482	14003216	2.140000	transcription_start_site	+	14003261	14003261	-412	IL27RA	30247	NM_004843	interleukin 27 receptor, alpha	9466	CRL1|IL27R|TCCR|WSX1|zcytor1
566	chr19	14002482	14003216	2.140000	transcription_start_site	+	14003628	14003628	-779	IL27RA	30248	BC028003	interleukin 27 receptor, alpha	9466	CRL1|IL27R|TCCR|WSX1|zcytor1
567	chr4	56874964	56876283	2.140000	transcription_start_site	+	56875622	56875622	1	KIAA1211	48648	AL133028	KIAA1211 protein	57482	-
568	chr5	140215034	140216471	2.140000	transcription_start_site	+	140215817	140215817	-64	PCDHA10	52114	NM_031860	protocadherin alpha 10	56139	CNR8|CNRN8|CNRS8|CRNR8|PCDH-ALPHA10
568	chr5	140215034	140216471	2.140000	transcription_start_site	+	140215817	140215817	-64	PCDHA10	52113	NM_031859	protocadherin alpha 10	56139	CNR8|CNRN8|CNRS8|CRNR8|PCDH-ALPHA10
568	chr5	140215034	140216471	2.140000	transcription_start_site	+	140215817	140215817	-64	PCDHA10	52112	NM_018901	protocadherin alpha 10	56139	CNR8|CNRN8|CNRS8|CRNR8|PCDH-ALPHA10
569	chr5	145698983	145699737	2.140000	transcription_start_site	+	145698868	145698868	492	POU4F3	52309	NM_002700	POU domain, class 4, transcription factor 3	5459	BRN3C|DFNA15|MGC138412
570	chr7	74862956	74863417	2.140000	transcription_start_site	+	74862838	74862838	348	TRIM73	57775	NM_198924	tripartite motif-containing 73	375593	MGC45477|TRIM50B
570	chr7	74862956	74863417	2.140000	transcription_start_site	-	74862644	74862644	-542	LOC541473	57771	NM_001013748	FKBP6-like	541473	-
570	chr7	74862956	74863417	2.140000	transcription_start_site	-	74862644	74862644	-542	LOC541473	57773	BC067783	FKBP6-like	541473	-
570	chr7	74862956	74863417	2.140000	transcription_start_site	-	74862625	74862625	-561	LOC541473	57772	BC022013	FKBP6-like	541473	-
570	chr7	74862956	74863417	2.140000	transcription_start_site	-	74862623	74862623	-563	N/A	57770	BC070189	Homo sapiens cDNA clone MGC:88170 IMAGE:6620443, complete cds.	N/A	N/A
571	chr1	39179858	39180502	2.130000	transcription_start_site	-	39180043	39180043	-137	RHBDL2	01818	NM_017821	rhomboid, veinlet-like 2 (Drosophila)	54933	MGC16997|RRP2
571	chr1	39179858	39180502	2.130000	transcription_start_site	-	39180037	39180037	-143	N/A	01819	BC065247	Homo sapiens cDNA clone MGC:74473 IMAGE:6060926, complete cds.	N/A	N/A
572	chr1	154297312	154297771	2.130000	transcription_start_site	+	154297589	154297589	-47	RAB25	04695	BC009831	RAB25, member RAS oncogene family	57111	CATX-8
572	chr1	154297312	154297771	2.130000	transcription_start_site	+	154297601	154297601	-59	RAB25	04696	BC033322	RAB25, member RAS oncogene family	57111	CATX-8
572	chr1	154297312	154297771	2.130000	transcription_start_site	+	154297605	154297605	-63	RAB25	04697	NM_020387	RAB25, member RAS oncogene family	57111	CATX-8
573	chr10	33264314	33265043	2.130000	transcription_start_site	-	33264492	33264492	-186	ITGB1	07442	NM_033668	integrin, beta 1 (fibronectin receptor, beta polypeptide, antigen CD29 includes MDF2, MSK12)	3688	CD29|FNRB|GPIIA|MDF2|MSK12|VLAB
573	chr10	33264314	33265043	2.130000	transcription_start_site	-	33264492	33264492	-186	ITGB1	07443	NM_033669	integrin, beta 1 (fibronectin receptor, beta polypeptide, antigen CD29 includes MDF2, MSK12)	3688	CD29|FNRB|GPIIA|MDF2|MSK12|VLAB
573	chr10	33264314	33265043	2.130000	transcription_start_site	-	33264492	33264492	-186	ITGB1	07441	NM_033667	integrin, beta 1 (fibronectin receptor, beta polypeptide, antigen CD29 includes MDF2, MSK12)	3688	CD29|FNRB|GPIIA|MDF2|MSK12|VLAB
573	chr10	33264314	33265043	2.130000	transcription_start_site	-	33264492	33264492	-186	ITGB1	07445	NM_033666	integrin, beta 1 (fibronectin receptor, beta polypeptide, antigen CD29 includes MDF2, MSK12)	3688	CD29|FNRB|GPIIA|MDF2|MSK12|VLAB
574	chr17	44047880	44048114	2.130000	transcription_start_site	-	44047300	44047300	-697	HOXB8	26891	NM_024016	homeobox B8	3218	HOX2|HOX2D|Hox-2.4
575	chr20	1041644	1042093	2.130000	transcription_start_site	+	1041938	1041938	-69	PSMF1	37293	NM_178578	proteasome (prosome, macropain) inhibitor subunit 1 (PI31)	9491	PI31
576	chr22	29694389	29694943	2.130000	transcription_start_site	-	29694187	29694187	-479	MORC2	40599	NM_014941	MORC family CW-type zinc finger 2	22880	AC004542.C22.1|ZCW3|ZCWCC1
577	chr3	158361883	158362022	2.130000	transcription_start_site	-	158361176	158361176	-776	CCNL1	47170	NM_020307	cyclin L1	57018	BM-001|PRO1073|ania-6a
578	chr1	145840866	145841714	2.120000	transcription_start_site	+	145841559	145841559	-269	GJA8	03773	NM_005267	gap junction protein, alpha 8, 50kDa (connexin 50)	2703	CAE|CAE1|CX50|CZP1|MP70
579	chr1	154170671	154171632	2.120000	transcription_start_site	-	154170814	154170814	-337	KIAA0907	04679	AB020714	KIAA0907	22889	RP11-336K24.1
579	chr1	154170671	154171632	2.120000	transcription_start_site	-	154170813	154170813	-338	KIAA0907	04682	BC027182	KIAA0907	22889	RP11-336K24.1
579	chr1	154170671	154171632	2.120000	transcription_start_site	-	154170812	154170812	-339	KIAA0907	04680	NM_014949	KIAA0907	22889	RP11-336K24.1
579	chr1	154170671	154171632	2.120000	transcription_start_site	-	154170788	154170788	-363	KIAA0907	04681	AY112682	KIAA0907	22889	RP11-336K24.1
580	chr12	47735281	47736045	2.120000	transcription_start_site	-	47735374	47735374	-289	MLL2	14373	NM_003482	myeloid/lymphoid or mixed-lineage leukemia 2	8085	AAD10|ALR
581	chr15	30720668	30721422	2.120000	transcription_start_site	+	30721202	30721202	-157	SCG5	19759	BC093053	secretogranin V (7B2 protein)	6447	7B2|P7B2|SGNE1|SgV
581	chr15	30720668	30721422	2.120000	transcription_start_site	+	30721222	30721222	-177	SCG5	19760	BC005349	secretogranin V (7B2 protein)	6447	7B2|P7B2|SGNE1|SgV
581	chr15	30720668	30721422	2.120000	transcription_start_site	+	30721251	30721251	-206	SCG5	19761	NM_003020	secretogranin V (7B2 protein)	6447	7B2|P7B2|SGNE1|SgV
582	chr15	41346664	41347103	2.120000	transcription_start_site	-	41346347	41346347	-536	TGM5	20081	NM_004245	transglutaminase 5	9333	TGM6|TGMX|TGX
582	chr15	41346664	41347103	2.120000	transcription_start_site	-	41346347	41346347	-536	TGM5	20082	NM_201631	transglutaminase 5	9333	TGM6|TGMX|TGX
583	chr15	72282068	72282297	2.120000	transcription_start_site	-	72282245	72282245	62	STRA6	20884	BC025256	stimulated by retinoic acid gene 6 homolog (mouse)	64220	FLJ12541|PP14296
583	chr15	72282068	72282297	2.120000	transcription_start_site	-	72282245	72282245	62	STRA6	20882	NM_022369	stimulated by retinoic acid gene 6 homolog (mouse)	64220	FLJ12541|PP14296
584	chr17	22644435	22644594	2.120000	transcription_start_site	+	22645232	22645232	-717	WSB1	25536	NM_134264	WD repeat and SOCS box-containing 1	26118	SWIP1|WSB-1
584	chr17	22644435	22644594	2.120000	transcription_start_site	+	22645232	22645232	-717	WSB1	25535	NM_015626	WD repeat and SOCS box-containing 1	26118	SWIP1|WSB-1
584	chr17	22644435	22644594	2.120000	transcription_start_site	+	22645232	22645232	-717	WSB1	25537	NM_134265	WD repeat and SOCS box-containing 1	26118	SWIP1|WSB-1
584	chr17	22644435	22644594	2.120000	transcription_start_site	+	22645266	22645266	-751	WSB1	25538	BC048007	WD repeat and SOCS box-containing 1	26118	SWIP1|WSB-1
584	chr17	22644435	22644594	2.120000	transcription_start_site	+	22645285	22645285	-770	WSB1	25539	BC021110	WD repeat and SOCS box-containing 1	26118	SWIP1|WSB-1
585	chr19	63644028	63644187	2.120000	transcription_start_site	-	63643401	63643401	-706	ZNF132	33028	NM_003433	zinc finger protein 132 (clone pHZ-12)	7691	MGC126390|MGC126391|pHZ-12
586	chr2	105223836	105224680	2.120000	transcription_start_site	+	105224631	105224631	-373	GPR45	34934	NM_007227	G protein-coupled receptor 45	11250	PSP24|PSP24(ALPHA)|PSP24A
586	chr2	105223836	105224680	2.120000	transcription_start_site	+	105224631	105224631	-373	GPR45	34933	BC066879	G protein-coupled receptor 45	11250	PSP24|PSP24(ALPHA)|PSP24A
587	chr22	36423583	36423722	2.120000	transcription_start_site	+	36423573	36423573	79	TRIOBP	40873	NM_001039141	TRIO and F-actin binding protein	11078	HRIHFB2122|KIAA1662|TARA|dJ37E16.4
587	chr22	36423583	36423722	2.120000	transcription_start_site	+	36423573	36423573	79	TRIOBP	40871	DQ228003	TRIO and F-actin binding protein	11078	HRIHFB2122|KIAA1662|TARA|dJ37E16.4
587	chr22	36423583	36423722	2.120000	transcription_start_site	+	36423573	36423573	79	TRIOBP	40872	DQ228005	TRIO and F-actin binding protein	11078	HRIHFB2122|KIAA1662|TARA|dJ37E16.4
588	chr5	64813281	64813430	2.120000	transcription_start_site	-	64813460	64813460	104	ADAMTS6	50895	NM_197941	ADAM metallopeptidase with thrombospondin type 1 motif, 6	11174	ADAM-TS6
588	chr5	64813281	64813430	2.120000	transcription_start_site	-	64813460	64813460	104	ADAMTS6	50897	AY692424	ADAM metallopeptidase with thrombospondin type 1 motif, 6	11174	ADAM-TS6
588	chr5	64813281	64813430	2.120000	transcription_start_site	-	64813000	64813000	-355	ADAMTS6	50896	AB209685	ADAM metallopeptidase with thrombospondin type 1 motif, 6	11174	ADAM-TS6
589	chr5	74099361	74099635	2.120000	transcription_start_site	-	74098798	74098798	-700	GFM2	51168	NM_170691	G elongation factor, mitochondrial 2	84340	EFG2|MST027|hEFG2
589	chr5	74099361	74099635	2.120000	transcription_start_site	-	74098798	74098798	-700	GFM2	51167	NM_032380	G elongation factor, mitochondrial 2	84340	EFG2|MST027|hEFG2
589	chr5	74099361	74099635	2.120000	transcription_start_site	-	74098798	74098798	-700	GFM2	51171	NM_170681	G elongation factor, mitochondrial 2	84340	EFG2|MST027|hEFG2
589	chr5	74099361	74099635	2.120000	transcription_start_site	-	74098698	74098698	-800	GFM2	51170	BC030612	G elongation factor, mitochondrial 2	84340	EFG2|MST027|hEFG2
589	chr5	74099361	74099635	2.120000	transcription_start_site	-	74098686	74098686	-812	GFM2	51169	BC015712	G elongation factor, mitochondrial 2	84340	EFG2|MST027|hEFG2
590	chr5	140663339	140663488	2.120000	transcription_start_site	-	140663616	140663616	202	SLC25A2	52166	BC069458	solute carrier family 25 (mitochondrial carrier%3B ornithine transporter) member 2	83884	MGC119151|MGC119153|ORNT2
590	chr5	140663339	140663488	2.120000	transcription_start_site	-	140663616	140663616	202	SLC25A2	52165	BC100935	solute carrier family 25 (mitochondrial carrier%3B ornithine transporter) member 2	83884	MGC119151|MGC119153|ORNT2
591	chr9	110663632	110663786	2.120000	transcription_start_site	+	110664366	110664366	-657	ACTL7A	63329	BC014610	actin-like 7A	10881	-
591	chr9	110663632	110663786	2.120000	transcription_start_site	+	110664423	110664423	-714	ACTL7A	63330	NM_006687	actin-like 7A	10881	-
592	chr10	76488079	76488629	2.110000	transcription_start_site	-	76488278	76488278	-76	DUPD1	08304	NM_001003892	dual specificity phosphatase and pro isomerase domain containing 1	338599	FMDSP
593	chr11	27637053	27637327	2.110000	transcription_start_site	-	27637249	27637249	59	BDNF	10432	NM_170735	brain-derived neurotrophic factor	627	MGC34632
594	chr11	70971389	70971638	2.110000	transcription_start_site	-	70971569	70971569	55	KRTAP5-11	11907	NM_001005405	keratin associated protein 5-11	440051	KRTAP5-5|KRTAP5-6|KRTAP5.11
595	chr12	8656510	8656974	2.110000	transcription_start_site	-	8656706	8656706	-36	AICDA	13606	BC006296	activation-induced cytidine deaminase	57379	AID|ARP2|CDA2|HIGM2
595	chr12	8656510	8656974	2.110000	transcription_start_site	-	8656706	8656706	-36	AICDA	13605	NM_020661	activation-induced cytidine deaminase	57379	AID|ARP2|CDA2|HIGM2
596	chr12	53153836	53154393	2.110000	transcription_start_site	-	53153618	53153618	-496	FAM112B	14760	NM_144594	family with sequence similarity 112, member B	121355	FLJ32942
596	chr12	53153836	53154393	2.110000	transcription_start_site	-	53153614	53153614	-500	FAM112B	14761	BC021179	family with sequence similarity 112, member B	121355	FLJ32942
597	chr13	56612475	56613524	2.110000	transcription_start_site	+	56613052	56613052	-52	FLJ40296	17101	NM_198441	FLJ40296 protein	122183	-
598	chr13	112807607	112808276	2.110000	transcription_start_site	+	112808105	112808105	-163	F7	17448	NM_000131	coagulation factor VII (serum prothrombin conversion accelerator)	2155	-
598	chr13	112807607	112808276	2.110000	transcription_start_site	+	112808105	112808105	-163	F7	17449	NM_019616	coagulation factor VII (serum prothrombin conversion accelerator)	2155	-
599	chr15	70733614	70734244	2.110000	transcription_start_site	+	70734091	70734091	-162	GOLGA	20817	NM_018652	golgin-like protein	55889	-
600	chr2	25329465	25329714	2.110000	transcription_start_site	-	25328684	25328684	-905	DNMT3A	33357	NM_153759	DNA (cytosine-5-)-methyltransferase 3 alpha	1788	DNMT3A2|M.HsaIIIA
601	chr2	240618524	240619268	2.110000	transcription_start_site	-	240618519	240618519	-377	OR6B2	37100	NM_001005853	olfactory receptor, family 6, subfamily B, member 2	389090	OR2-1|OR6B2P
602	chr22	31138622	31139066	2.110000	transcription_start_site	-	31138235	31138235	-609	HSPC117	40694	NM_014306	hypothetical protein HSPC117	51493	DJ149A16.6|RP1-149A16.6
602	chr22	31138622	31139066	2.110000	transcription_start_site	-	31138233	31138233	-611	HSPC117	40693	BC016707	hypothetical protein HSPC117	51493	DJ149A16.6|RP1-149A16.6
602	chr22	31138622	31139066	2.110000	transcription_start_site	-	31138224	31138224	-620	HSPC117	40695	BC010308	hypothetical protein HSPC117	51493	DJ149A16.6|RP1-149A16.6
602	chr22	31138622	31139066	2.110000	transcription_start_site	-	31138212	31138212	-632	HSPC117	40691	BC002970	hypothetical protein HSPC117	51493	DJ149A16.6|RP1-149A16.6
602	chr22	31138622	31139066	2.110000	transcription_start_site	-	31138212	31138212	-632	HSPC117	40692	BC000151	hypothetical protein HSPC117	51493	DJ149A16.6|RP1-149A16.6
603	chr6	57194025	57194289	2.110000	transcription_start_site	-	57194216	57194216	59	RAB23	54943	NM_183227	RAB23, member RAS oncogene family	51715	DKFZp781H0695|HSPC137|MGC8900
604	chr7	55724813	55725274	2.110000	transcription_start_site	-	55724488	55724488	-555	FKBP9L	57328	BC011872	FK506 binding protein 9-like	360132	FKBP9|MGC20531
604	chr7	55724813	55725274	2.110000	transcription_start_site	-	55724488	55724488	-555	FKBP9L	57327	NM_182827	FK506 binding protein 9-like	360132	FKBP9|MGC20531
605	chr9	135276243	135276608	2.110000	transcription_start_site	+	135276940	135276940	-514	ADAMTS13	64150	NM_139026	ADAM metallopeptidase with thrombospondin type 1 motif, 13	11093	C9orf8|DKFZp434C2322|FLJ42993|MGC118899|MGC118900|TTP|VWFCP|vWF-CP
605	chr9	135276243	135276608	2.110000	transcription_start_site	+	135276940	135276940	-514	ADAMTS13	64152	NM_139028	ADAM metallopeptidase with thrombospondin type 1 motif, 13	11093	C9orf8|DKFZp434C2322|FLJ42993|MGC118899|MGC118900|TTP|VWFCP|vWF-CP
605	chr9	135276243	135276608	2.110000	transcription_start_site	+	135276940	135276940	-514	ADAMTS13	64151	NM_139027	ADAM metallopeptidase with thrombospondin type 1 motif, 13	11093	C9orf8|DKFZp434C2322|FLJ42993|MGC118899|MGC118900|TTP|VWFCP|vWF-CP
605	chr9	135276243	135276608	2.110000	transcription_start_site	+	135276940	135276940	-514	ADAMTS13	64149	NM_139025	ADAM metallopeptidase with thrombospondin type 1 motif, 13	11093	C9orf8|DKFZp434C2322|FLJ42993|MGC118899|MGC118900|TTP|VWFCP|vWF-CP
605	chr9	135276243	135276608	2.110000	transcription_start_site	+	135276940	135276940	-514	ADAMTS13	64148	AB069698	ADAM metallopeptidase with thrombospondin type 1 motif, 13	11093	C9orf8|DKFZp434C2322|FLJ42993|MGC118899|MGC118900|TTP|VWFCP|vWF-CP
605	chr9	135276243	135276608	2.110000	transcription_start_site	+	135277265	135277265	-839	ADAMTS13	64153	BC103828	ADAM metallopeptidase with thrombospondin type 1 motif, 13	11093	C9orf8|DKFZp434C2322|FLJ42993|MGC118899|MGC118900|TTP|VWFCP|vWF-CP
606	chr12	48017617	48018066	2.100000	transcription_start_site	-	48017238	48017238	-603	C1QL4	14414	NM_001008223	complement component 1, q subcomponent-like 4	338761	MGC131708
606	chr12	48017617	48018066	2.100000	transcription_start_site	-	48017224	48017224	-617	C1QL4	14413	BC110812	complement component 1, q subcomponent-like 4	338761	MGC131708
607	chr16	1971786	1972255	2.100000	transcription_start_site	-	1971441	1971441	-579	NOXO1	21899	NM_144603	NADPH oxidase organizer 1	124056	MGC20258|P41NOX|P41NOXA|P41NOXB|P41NOXC|SH3PXD5
607	chr16	1971786	1972255	2.100000	transcription_start_site	-	1971441	1971441	-579	NOXO1	21900	BC015917	NADPH oxidase organizer 1	124056	MGC20258|P41NOX|P41NOXA|P41NOXB|P41NOXC|SH3PXD5
607	chr16	1971786	1972255	2.100000	transcription_start_site	-	1971185	1971185	-835	NOXO1	21903	NM_172168	NADPH oxidase organizer 1	124056	MGC20258|P41NOX|P41NOXA|P41NOXB|P41NOXC|SH3PXD5
607	chr16	1971786	1972255	2.100000	transcription_start_site	-	1971185	1971185	-835	NOXO1	21902	NM_172167	NADPH oxidase organizer 1	124056	MGC20258|P41NOX|P41NOXA|P41NOXB|P41NOXC|SH3PXD5
607	chr16	1971786	1972255	2.100000	transcription_start_site	-	1971185	1971185	-835	NOXO1	21901	AY191359	NADPH oxidase organizer 1	124056	MGC20258|P41NOX|P41NOXA|P41NOXB|P41NOXC|SH3PXD5
608	chr16	70080556	70081226	2.100000	transcription_start_site	-	70080742	70080742	-149	ZNF19	24051	BC047091	zinc finger protein 19 (KOX 12)	7567	KOX12|MGC51021
608	chr16	70080556	70081226	2.100000	transcription_start_site	-	70080742	70080742	-149	ZNF19	24050	NM_006961	zinc finger protein 19 (KOX 12)	7567	KOX12|MGC51021
608	chr16	70080556	70081226	2.100000	transcription_start_site	-	70080712	70080712	-179	N/A	24046	BC030658	Homo sapiens cDNA clone IMAGE:4837152, with apparent retained intron.	N/A	N/A
609	chr17	35774474	35775232	2.100000	transcription_start_site	-	35774471	35774471	-382	GJC1	26258	NM_152219	gap junction protein, chi 1, 31.9kDa (connexin 31.9)	125111	CX31.9|GJA11
610	chr17	75935982	75936626	2.100000	transcription_start_site	+	75935789	75935789	515	C17orf27	27970	BX647946	chromosome 17 open reading frame 27	57674	KIAA1554
611	chr2	218929834	218929973	2.100000	transcription_start_site	+	218929822	218929822	81	MGC50811	36605	BC052750	hypothetical gene supported by BC052750	375307	-
611	chr2	218929834	218929973	2.100000	transcription_start_site	+	218929822	218929822	81	MGC50811	36606	NM_198559	hypothetical gene supported by BC052750	375307	-
612	chr20	54541229	54541876	2.100000	transcription_start_site	+	54541708	54541708	-155	RP5-1153D9.3	38660	NM_001013646	similar to dJ1153D9.4 (novel protein)	388799	C20orf107|LOC388799|MGC104273
613	chr3	150065498	150065926	2.100000	transcription_start_site	+	150065773	150065773	-61	CPA3	47017	NM_001870	carboxypeptidase A3 (mast cell)	1359	-
613	chr3	150065498	150065926	2.100000	transcription_start_site	+	150065773	150065773	-61	CPA3	47016	BC012613	carboxypeptidase A3 (mast cell)	1359	-
614	chr7	141124376	141124915	2.100000	transcription_start_site	+	141124757	141124757	-111	TAS2R4	59126	NM_016944	taste receptor, type 2, member 4	50832	T2R4
615	chr7	150410762	150411096	2.100000	transcription_start_site	-	150411021	150411021	92	C7orf21	59394	NM_031434	chromosome 7 open reading frame 21	83590	MGC5442|SB144
615	chr7	150410762	150411096	2.100000	transcription_start_site	-	150411021	150411021	92	C7orf21	59396	BC033182	chromosome 7 open reading frame 21	83590	MGC5442|SB144
616	chrX	35846982	35847651	2.100000	transcription_start_site	+	35847805	35847805	-488	CXorf22	41924	AK126295	chromosome X open reading frame 22	170063	MGC34831
616	chrX	35846982	35847651	2.100000	transcription_start_site	+	35847818	35847818	-501	CXorf22	41926	NM_152632	chromosome X open reading frame 22	170063	MGC34831
616	chrX	35846982	35847651	2.100000	transcription_start_site	+	35847818	35847818	-501	CXorf22	41925	BC027936	chromosome X open reading frame 22	170063	MGC34831
617	chrX	51091422	51092986	2.100000	transcription_start_site	+	51092421	51092421	-217	NUDT10	42377	BC050700	nudix (nucleoside diphosphate linked moiety X)-type motif 10	170685	DIPP3a|hDIPP3alpha
617	chrX	51091422	51092986	2.100000	transcription_start_site	+	51092479	51092479	-275	NUDT10	42378	BC049383	nudix (nucleoside diphosphate linked moiety X)-type motif 10	170685	DIPP3a|hDIPP3alpha
617	chrX	51091422	51092986	2.100000	transcription_start_site	+	51091822	51091822	382	NUDT10	42376	NM_153183	nudix (nucleoside diphosphate linked moiety X)-type motif 10	170685	DIPP3a|hDIPP3alpha
618	chrX	150834572	150835536	2.100000	transcription_start_site	+	150835364	150835364	-310	MAGEA4	43839	NM_002362	melanoma antigen family A, 4	4103	MAGE-41|MAGE-X2|MAGE4|MAGE4A|MAGE4B|MGC21336
618	chrX	150834572	150835536	2.100000	transcription_start_site	+	150836052	150836052	-998	MAGEA4	43840	NM_001011549	melanoma antigen family A, 4	4103	MAGE-41|MAGE-X2|MAGE4|MAGE4A|MAGE4B|MGC21336
619	chrX	152794809	152795167	2.100000	transcription_start_site	-	152794505	152794505	-483	L1CAM	43983	NM_024003	L1 cell adhesion molecule	3897	CAML1|CD171|HSAS|HSAS1|MASA|MIC5|N-CAML1|S10|SPG1
619	chrX	152794809	152795167	2.100000	transcription_start_site	-	152794505	152794505	-483	L1CAM	43982	NM_000425	L1 cell adhesion molecule	3897	CAML1|CD171|HSAS|HSAS1|MASA|MIC5|N-CAML1|S10|SPG1
620	chr10	8135880	8136344	2.090000	transcription_start_site	+	8136672	8136672	-560	GATA3	07092	BC006793	GATA binding protein 3	2625	HDR|MGC2346|MGC5199|MGC5445
620	chr10	8135880	8136344	2.090000	transcription_start_site	+	8136672	8136672	-560	GATA3	07094	NM_002051	GATA binding protein 3	2625	HDR|MGC2346|MGC5199|MGC5445
620	chr10	8135880	8136344	2.090000	transcription_start_site	+	8136672	8136672	-560	GATA3	07093	NM_001002295	GATA binding protein 3	2625	HDR|MGC2346|MGC5199|MGC5445
620	chr10	8135880	8136344	2.090000	transcription_start_site	-	8135453	8135453	-659	FLJ45983	07091	NM_207423	FLJ45983 protein	399717	-
620	chr10	8135880	8136344	2.090000	transcription_start_site	+	8136778	8136778	-666	GATA3	07095	BC003070	GATA binding protein 3	2625	HDR|MGC2346|MGC5199|MGC5445
621	chr11	60886556	60886997	2.090000	transcription_start_site	+	60886433	60886433	343	TMEM138	11119	BC005201	transmembrane protein 138	51524	HSPC196
621	chr11	60886556	60886997	2.090000	transcription_start_site	+	60886431	60886431	345	TMEM138	11118	NM_016464	transmembrane protein 138	51524	HSPC196
621	chr11	60886556	60886997	2.090000	transcription_start_site	-	60886305	60886305	-471	CYBASC3	11114	NM_153611	cytochrome b, ascorbate dependent 3	220002	MGC20446
621	chr11	60886556	60886997	2.090000	transcription_start_site	-	60886305	60886305	-471	CYBASC3	11115	BC004391	cytochrome b, ascorbate dependent 3	220002	MGC20446
621	chr11	60886556	60886997	2.090000	transcription_start_site	-	60886141	60886141	-635	CYBASC3	11116	BC014045	cytochrome b, ascorbate dependent 3	220002	MGC20446
621	chr11	60886556	60886997	2.090000	transcription_start_site	-	60885850	60885850	-926	CYBASC3	11117	BC047710	cytochrome b, ascorbate dependent 3	220002	MGC20446
622	chr14	20128978	20129522	2.090000	transcription_start_site	-	20128722	20128722	-528	RNASE12	17584	NM_001024822	ribonuclease, RNase A family, 12 (non-active)	493901	-
622	chr14	20128978	20129522	2.090000	transcription_start_site	-	20128257	20128257	-993	RNASE11	17582	NM_145250	ribonuclease, RNase A family, 11 (non-active)	122651	C14orf6
623	chr14	92883303	92883762	2.090000	transcription_start_site	+	92883314	92883314	218	COX8C	19049	BC101125	cytochrome c oxidase subunit 8C	341947	COX8-3|MGC119774|MGC119775
623	chr14	92883303	92883762	2.090000	transcription_start_site	+	92883289	92883289	243	COX8C	19048	NM_182971	cytochrome c oxidase subunit 8C	341947	COX8-3|MGC119774|MGC119775
624	chr16	29880088	29880542	2.090000	transcription_start_site	+	29880884	29880884	-569	LOC124446	23026	NM_194280	hypothetical protein BC017488	124446	-
625	chr16	68515702	68516573	2.090000	transcription_start_site	+	68516401	68516401	-263	WWP2	23970	NM_199424	WW domain containing E3 ubiquitin protein ligase 2	11060	AIP2|WWp2-like
626	chr17	53514999	53515468	2.090000	transcription_start_site	+	53515797	53515797	-563	DYNLL2	27137	NM_080677	dynein, light chain, LC8-type 2	140735	DNCL1B|Dlc2|MGC17810
627	chr18	72664718	72665346	2.090000	transcription_start_site	+	72665103	72665103	-71	ZNF236	29033	AF085244	zinc finger protein 236	7776	ZNF236A|ZNF236B
627	chr18	72664718	72665346	2.090000	transcription_start_site	+	72665103	72665103	-71	ZNF236	29034	NM_007345	zinc finger protein 236	7776	ZNF236A|ZNF236B
628	chr19	56197601	56198350	2.090000	transcription_start_site	-	56197779	56197779	-196	KLK8	32352	BC040887	kallikrein 8 (neuropsin/ovasin)	11202	HNP|NP|NRPN|PRSS19|TADG14
629	chr9	46276828	46277392	2.090000	transcription_start_site	-	46277027	46277027	-83	LOC158318	62570	NM_001024608	similar to hypothetical protein MGC42630	158318	-
630	chrX	118711682	118712431	2.090000	transcription_start_site	-	118711361	118711361	-695	SEPT6	43367	NM_145802	septin 6	23157	KIAA0128|MGC16619|MGC20339|SEP2
630	chrX	118711682	118712431	2.090000	transcription_start_site	-	118711361	118711361	-695	SEPT6	43368	AY679521	septin 6	23157	KIAA0128|MGC16619|MGC20339|SEP2
630	chrX	118711682	118712431	2.090000	transcription_start_site	-	118711361	118711361	-695	SEPT6	43366	NM_145800	septin 6	23157	KIAA0128|MGC16619|MGC20339|SEP2
630	chrX	118711682	118712431	2.090000	transcription_start_site	-	118711361	118711361	-695	SEPT6	43371	NM_015129	septin 6	23157	KIAA0128|MGC16619|MGC20339|SEP2
630	chrX	118711682	118712431	2.090000	transcription_start_site	-	118711361	118711361	-695	SEPT6	43370	AF403061	septin 6	23157	KIAA0128|MGC16619|MGC20339|SEP2
630	chrX	118711682	118712431	2.090000	transcription_start_site	-	118711361	118711361	-695	SEPT6	43372	NM_145799	septin 6	23157	KIAA0128|MGC16619|MGC20339|SEP2
630	chrX	118711682	118712431	2.090000	transcription_start_site	-	118711185	118711185	-871	SEPT6	43374	BC036240	septin 6	23157	KIAA0128|MGC16619|MGC20339|SEP2
630	chrX	118711682	118712431	2.090000	transcription_start_site	-	118711149	118711149	-907	SEPT6	43369	BC011922	septin 6	23157	KIAA0128|MGC16619|MGC20339|SEP2
630	chrX	118711682	118712431	2.090000	transcription_start_site	-	118711145	118711145	-911	SEPT6	43373	BC009291	septin 6	23157	KIAA0128|MGC16619|MGC20339|SEP2
630	chrX	118711682	118712431	2.090000	transcription_start_site	-	118711133	118711133	-923	SEPT6	43375	BC069231	septin 6	23157	KIAA0128|MGC16619|MGC20339|SEP2
631	chr1	32632303	32632447	2.080000	transcription_start_site	-	32632614	32632614	239	BSDC1	01585	NM_018045	BSD domain containing 1	55108	DKFZp686B09139|FLJ10276
631	chr1	32632303	32632447	2.080000	transcription_start_site	-	32632614	32632614	239	BSDC1	01586	BX641056	BSD domain containing 1	55108	DKFZp686B09139|FLJ10276
631	chr1	32632303	32632447	2.080000	transcription_start_site	-	32632616	32632616	241	BSDC1	01584	BC026322	BSD domain containing 1	55108	DKFZp686B09139|FLJ10276
631	chr1	32632303	32632447	2.080000	transcription_start_site	-	32632621	32632621	246	BSDC1	01583	BC028381	BSD domain containing 1	55108	DKFZp686B09139|FLJ10276
631	chr1	32632303	32632447	2.080000	transcription_start_site	-	32632628	32632628	253	BSDC1	01582	AK021440	BSD domain containing 1	55108	DKFZp686B09139|FLJ10276
632	chr1	151916952	151917407	2.080000	transcription_start_site	+	151917736	151917736	-556	NPR1	04369	NM_000906	natriuretic peptide receptor A/guanylate cyclase A (atrionatriuretic peptide receptor A)	4881	ANPRA|ANPa|GUC2A|GUCY2A|NPRA
632	chr1	151916952	151917407	2.080000	transcription_start_site	+	151917736	151917736	-556	NPR1	04368	BC063304	natriuretic peptide receptor A/guanylate cyclase A (atrionatriuretic peptide receptor A)	4881	ANPRA|ANPa|GUC2A|GUCY2A|NPRA
633	chr10	50641065	50641232	2.080000	transcription_start_site	-	50640375	50640375	-773	OGDHL	07858	NM_018245	oxoglutarate dehydrogenase-like	55753	-
633	chr10	50641065	50641232	2.080000	transcription_start_site	-	50640350	50640350	-798	OGDHL	07857	BC026320	oxoglutarate dehydrogenase-like	55753	-
634	chr11	1064685	1065024	2.080000	transcription_start_site	+	1064874	1064874	-19	MUC2	09730	NM_002457	mucin 2, oligomeric mucus/gel-forming	4583	MLP
634	chr11	1064685	1065024	2.080000	transcription_start_site	+	1064901	1064901	-46	LOC642507	09731	XM_926004	similar to Mucin-2 precursor (Intestinal mucin 2)	642507	-
635	chr11	2878516	2879560	2.080000	transcription_start_site	+	2880099	2880099	-1061	SLC22A18	09825	NM_002555	solute carrier family 22 (organic cation transporter), member 18	5002	BWR1A|BWSCR1A|DKFZp667A184|HET|IMPT1|ITM|ORCTL2|SLC22A1L|TSSC5|p45-BWR1A
636	chr11	10432447	10432612	2.080000	transcription_start_site	+	10433241	10433241	-711	AMPD3	10152	NM_001025389	adenosine monophosphate deaminase (isoform E)	272	-
637	chr15	73074154	73074326	2.080000	transcription_start_site	+	73074953	73074953	-713	SCAMP5	20942	NM_138967	secretory carrier membrane protein 5	192683	DKFZp686L1799|MGC24969
637	chr15	73074154	73074326	2.080000	transcription_start_site	+	73074957	73074957	-717	SCAMP5	20943	AL834226	secretory carrier membrane protein 5	192683	DKFZp686L1799|MGC24969
638	chr17	259643	259693	2.080000	transcription_start_site	+	260433	260433	-765	LOC400566	24551	NM_001013672	hypothetical gene supported by AK128660	400566	-
639	chr18	42803083	42805327	2.080000	transcription_start_site	-	42804296	42804296	91	TCEB3C	28737	BC103913	transcription elongation factor B polypeptide 3C (elongin A3)	162699	HsT829|MGC119353|TCEB3L2
639	chr18	42803083	42805327	2.080000	transcription_start_site	-	42804526	42804526	321	LOC653415	28736	XM_929317	similar to transcription elongation factor B polypeptide 3C	653415	-
640	chr19	49893411	49893850	2.080000	transcription_start_site	+	49894197	49894197	-566	CEACAM16	31678	NM_001039213	carcinoembryonic antigen-related cell adhesion molecule 16	388551	CEAL2
641	chr7	29152994	29153428	2.080000	transcription_start_site	-	29152638	29152638	-573	CPVL	56892	NM_019029	carboxypeptidase, vitellogenic-like	54504	HVLP|MGC10029
641	chr7	29152994	29153428	2.080000	transcription_start_site	-	29152628	29152628	-583	CPVL	56893	NM_031311	carboxypeptidase, vitellogenic-like	54504	HVLP|MGC10029
642	chr7	131983416	131984045	2.080000	transcription_start_site	-	131983987	131983987	256	PLXNA4B	58934	BC028744	plexin A4, B	91584	DKFZp434G0625|FAYV2820|PRO34003
642	chr7	131983416	131984045	2.080000	transcription_start_site	-	131983987	131983987	256	PLXNA4B	58933	NM_181775	plexin A4, B	91584	DKFZp434G0625|FAYV2820|PRO34003
642	chr7	131983416	131984045	2.080000	transcription_start_site	+	131984092	131984092	-361	FLJ40288	58935	NM_173682	hypothetical protein FLJ40288	286023	-
643	chr7	140042170	140042303	2.080000	transcription_start_site	+	140042949	140042949	-712	NDUFB2	59103	NM_004546	NADH dehydrogenase (ubiquinone) 1 beta subcomplex, 2, 8kDa	4708	AGGG|CI-AGGG|MGC70788
643	chr7	140042170	140042303	2.080000	transcription_start_site	+	140042978	140042978	-741	NDUFB2	59104	BC063026	NADH dehydrogenase (ubiquinone) 1 beta subcomplex, 2, 8kDa	4708	AGGG|CI-AGGG|MGC70788
644	chrX	134764223	134764557	2.080000	transcription_start_site	-	134764398	134764398	8	RP13-36C9.3	43635	BC028711	cancer/testis antigen CT45-3	441519	CT45-3|RP13-36C9.1
644	chrX	134764223	134764557	2.080000	transcription_start_site	-	134764401	134764401	11	RP13-36C9.1	43638	AY743710	cancer/testis antigen CT45-2	158852	CT45-2
644	chrX	134764223	134764557	2.080000	transcription_start_site	-	134764401	134764401	11	CT45-4	43637	NM_001017436	cancer/testis antigen CT45-4	441520	-
644	chrX	134764223	134764557	2.080000	transcription_start_site	-	134764401	134764401	11	RP13-36C9.1	43636	NM_152582	cancer/testis antigen CT45-2	158852	CT45-2
645	chr1	224078822	224079151	2.070000	transcription_start_site	+	224079598	224079598	-611	EPHX1	06422	NM_000120	epoxide hydrolase 1, microsomal (xenobiotic)	2052	EPHX|EPOX|MEH
646	chr10	50556892	50557351	2.070000	transcription_start_site	+	50557737	50557737	-615	C10orf53	07855	BC028127	chromosome 10 open reading frame 53	282966	-
646	chr10	50556892	50557351	2.070000	transcription_start_site	+	50557737	50557737	-615	C10orf53	07856	NM_182554	chromosome 10 open reading frame 53	282966	-
647	chr11	111400608	111401339	2.070000	transcription_start_site	+	111401380	111401380	-406	DLAT	12607	NM_001931	dihydrolipoamide S-acetyltransferase (E2 component of pyruvate dehydrogenase complex)	1737	DLTA|PDC-E2|PDCE2
647	chr11	111400608	111401339	2.070000	transcription_start_site	+	111401387	111401387	-413	DLAT	12608	BC039084	dihydrolipoamide S-acetyltransferase (E2 component of pyruvate dehydrogenase complex)	1737	DLTA|PDC-E2|PDCE2
648	chr14	77244490	77244950	2.070000	transcription_start_site	-	77244109	77244109	-611	ALKBH1	18847	BC025787	alkB, alkylation repair homolog 1 (E. coli)	8846	ABH|ALKBH|alkB|hABH
648	chr14	77244490	77244950	2.070000	transcription_start_site	-	77244109	77244109	-611	ALKBH1	18846	NM_001039506	alkB, alkylation repair homolog 1 (E. coli)	8846	ABH|ALKBH|alkB|hABH
648	chr14	77244490	77244950	2.070000	transcription_start_site	-	77244097	77244097	-623	ALKBH1	18848	NM_006020	alkB, alkylation repair homolog 1 (E. coli)	8846	ABH|ALKBH|alkB|hABH
649	chr16	631053	631402	2.070000	transcription_start_site	+	631849	631849	-621	MGC15416	21724	NM_138418	hypothetical protein MGC15416	84331	c349E10.1
649	chr16	631053	631402	2.070000	transcription_start_site	+	631929	631929	-701	MGC15416	21725	NM_032371	hypothetical protein MGC15416	84331	c349E10.1
650	chr17	24968368	24968827	2.070000	transcription_start_site	-	24968613	24968613	15	CORO6	25665	NM_032854	coronin 6	84940	FLJ14871
650	chr17	24968368	24968827	2.070000	transcription_start_site	-	24968381	24968381	-216	CORO6	25668	AY545070	coronin 6	84940	FLJ14871
651	chr19	18608051	18608786	2.070000	transcription_start_site	+	18608837	18608837	-418	KLHL26	30587	NM_018316	kelch-like 26 (Drosophila)	55295	FLJ11078
651	chr19	18608051	18608786	2.070000	transcription_start_site	+	18608842	18608842	-423	KLHL26	30588	BC026319	kelch-like 26 (Drosophila)	55295	FLJ11078
652	chr19	54619035	54619259	2.070000	transcription_start_site	-	54618510	54618510	-637	TIP39	32133	NM_178449	tuberoinfundibular 39 residue protein precursor	113091	-
652	chr19	54619035	54619259	2.070000	transcription_start_site	-	54618453	54618453	-694	TIP39	32134	BC093997	tuberoinfundibular 39 residue protein precursor	113091	-
652	chr19	54619035	54619259	2.070000	transcription_start_site	-	54618449	54618449	-698	TIP39	32135	BC093995	tuberoinfundibular 39 residue protein precursor	113091	-
653	chr19	60036088	60036252	2.070000	transcription_start_site	+	60036051	60036051	119	KIR2DS4	32712	NM_178228	killer cell immunoglobulin-like receptor, two domains, short cytoplasmic tail, 4	3809	CD158I|KIR1D|KIR412|KKA3|MGC120019|MGC125315|MGC125317|NKAT8|PAX|cl-39
653	chr19	60036088	60036252	2.070000	transcription_start_site	+	60036031	60036031	139	KIR2DS4	32711	AY102623	killer cell immunoglobulin-like receptor, two domains, short cytoplasmic tail, 4	3809	CD158I|KIR1D|KIR412|KKA3|MGC120019|MGC125315|MGC125317|NKAT8|PAX|cl-39
653	chr19	60036088	60036252	2.070000	transcription_start_site	+	60036020	60036020	150	KIR2DS4	32710	BC101977	killer cell immunoglobulin-like receptor, two domains, short cytoplasmic tail, 4	3809	CD158I|KIR1D|KIR412|KKA3|MGC120019|MGC125315|MGC125317|NKAT8|PAX|cl-39
653	chr19	60036088	60036252	2.070000	transcription_start_site	+	60035985	60035985	185	KIR2DS4	32709	NM_012314	killer cell immunoglobulin-like receptor, two domains, short cytoplasmic tail, 4	3809	CD158I|KIR1D|KIR412|KKA3|MGC120019|MGC125315|MGC125317|NKAT8|PAX|cl-39
654	chr19	60721053	60722012	2.070000	transcription_start_site	+	60721844	60721844	-311	FLJ35258	32821	NM_182571	hypothetical protein 284297	284297	-
655	chr2	176671999	176672548	2.070000	transcription_start_site	+	176672775	176672775	-501	HOXD12	35936	NM_021193	homeobox D12	3238	HOX4H
656	chr21	45648948	45649177	2.070000	transcription_start_site	+	45649524	45649524	-461	COL18A1	39738	NM_130445	collagen, type XVIII, alpha 1	80781	FLJ27325|KNO|MGC74745
656	chr21	45648948	45649177	2.070000	transcription_start_site	+	45649538	45649538	-475	COL18A1	39739	BC063833	collagen, type XVIII, alpha 1	80781	FLJ27325|KNO|MGC74745
657	chr3	46593157	46594112	2.070000	transcription_start_site	+	46594216	46594216	-581	TDGF1	45302	NM_003212	teratocarcinoma-derived growth factor 1	6997	CR|CRGF|CRIPTO|Cripto-1
657	chr3	46593157	46594112	2.070000	transcription_start_site	+	46594281	46594281	-646	TDGF1	45303	BC022393	teratocarcinoma-derived growth factor 1	6997	CR|CRGF|CRIPTO|Cripto-1
657	chr3	46593157	46594112	2.070000	transcription_start_site	+	46594282	46594282	-647	TDGF1	45304	BC067844	teratocarcinoma-derived growth factor 1	6997	CR|CRGF|CRIPTO|Cripto-1
658	chr3	139200056	139200510	2.070000	transcription_start_site	+	139200347	139200347	-64	CLDN18	46857	NM_001002026	claudin 18	51208	-
659	chr1	68288902	68289545	2.060000	transcription_start_site	-	68289048	68289048	-175	DIRAS3	02660	NM_004675	DIRAS family, GTP-binding RAS-like 3	9077	ARHI|NOEY2
659	chr1	68288902	68289545	2.060000	transcription_start_site	-	68288900	68288900	-323	DIRAS3	02661	BC005362	DIRAS family, GTP-binding RAS-like 3	9077	ARHI|NOEY2
660	chr1	148156258	148156823	2.060000	transcription_start_site	-	148156054	148156054	-486	SV2A	04026	NM_014849	synaptic vesicle glycoprotein 2A	9900	KIAA0736|SV2
660	chr1	148156258	148156823	2.060000	transcription_start_site	-	148156017	148156017	-523	SV2A	04027	AK075480	synaptic vesicle glycoprotein 2A	9900	KIAA0736|SV2
660	chr1	148156258	148156823	2.060000	transcription_start_site	-	148156004	148156004	-536	SV2A	04025	BC045111	synaptic vesicle glycoprotein 2A	9900	KIAA0736|SV2
661	chr10	85944400	85944569	2.060000	transcription_start_site	+	85944496	85944496	-11	PCDH21	08428	NM_033100	protocadherin 21	92211	DKFZp434A132|KIAA1775
661	chr10	85944400	85944569	2.060000	transcription_start_site	+	85944391	85944391	93	PCDH21	08427	BC038799	protocadherin 21	92211	DKFZp434A132|KIAA1775
662	chr11	2138495	2139848	2.060000	transcription_start_site	-	2139015	2139015	-156	INS	09791	BC005255	insulin	3630	-
662	chr11	2138495	2139848	2.060000	transcription_start_site	-	2139000	2139000	-171	INS	09790	NM_000207	insulin	3630	-
663	chr11	60380327	60380695	2.060000	transcription_start_site	-	60380020	60380020	-491	GPR44	11069	NM_004778	G protein-coupled receptor 44	11251	CD294|CRTH2
664	chr11	70915978	70916227	2.060000	transcription_start_site	+	70915960	70915960	142	KRTAP5-7	11900	NM_001012503	keratin associated protein 5-7	440050	KRTAP5-3|KRTAP5.7
665	chr12	51065505	51066058	2.060000	transcription_start_site	-	51065684	51065684	-97	KRTHB4	14566	BC069647	keratin, hair, basic, 4	3890	HB4
665	chr12	51065505	51066058	2.060000	transcription_start_site	-	51065684	51065684	-97	KRTHB4	14565	NM_033045	keratin, hair, basic, 4	3890	HB4
666	chr13	37342518	37342769	2.060000	transcription_start_site	-	37341939	37341939	-704	TRPC4	16806	AF063824	transient receptor potential cation channel, subfamily C, member 4	7223	HTRP4|MGC119570|MGC119571|MGC119572|MGC119573|TRP4
666	chr13	37342518	37342769	2.060000	transcription_start_site	-	37341939	37341939	-704	TRPC4	16807	AF063825	transient receptor potential cation channel, subfamily C, member 4	7223	HTRP4|MGC119570|MGC119571|MGC119572|MGC119573|TRP4
666	chr13	37342518	37342769	2.060000	transcription_start_site	-	37341939	37341939	-704	TRPC4	16805	AF063823	transient receptor potential cation channel, subfamily C, member 4	7223	HTRP4|MGC119570|MGC119571|MGC119572|MGC119573|TRP4
666	chr13	37342518	37342769	2.060000	transcription_start_site	-	37341935	37341935	-708	TRPC4	16799	NM_016179	transient receptor potential cation channel, subfamily C, member 4	7223	HTRP4|MGC119570|MGC119571|MGC119572|MGC119573|TRP4
666	chr13	37342518	37342769	2.060000	transcription_start_site	-	37341860	37341860	-783	TRPC4	16804	BC105917	transient receptor potential cation channel, subfamily C, member 4	7223	HTRP4|MGC119570|MGC119571|MGC119572|MGC119573|TRP4
666	chr13	37342518	37342769	2.060000	transcription_start_site	-	37341860	37341860	-783	TRPC4	16803	BC105306	transient receptor potential cation channel, subfamily C, member 4	7223	HTRP4|MGC119570|MGC119571|MGC119572|MGC119573|TRP4
667	chr16	19992878	19993407	2.060000	transcription_start_site	-	19992530	19992530	-612	GPR139	22581	NM_001002911	G protein-coupled receptor 139	124274	GPRg1|PGR3
668	chr19	7460425	7460669	2.060000	transcription_start_site	-	7459905	7459905	-642	PEX11G	29713	NM_080662	peroxisomal biogenesis factor 11 gamma	92960	MGC4281
669	chr19	56887608	56888261	2.060000	transcription_start_site	+	56888404	56888404	-469	LOC147650	32418	NM_207324	hypothetical protein LOC147650	147650	MGC125919|MGC125920
669	chr19	56887608	56888261	2.060000	transcription_start_site	+	56888425	56888425	-490	LOC147650	32420	BC104209	hypothetical protein LOC147650	147650	MGC125919|MGC125920
669	chr19	56887608	56888261	2.060000	transcription_start_site	+	56888425	56888425	-490	LOC147650	32419	BC104208	hypothetical protein LOC147650	147650	MGC125919|MGC125920
670	chr5	57914818	57915052	2.060000	transcription_start_site	+	57914695	57914695	240	RAB3C	50835	NM_138453	RAB3C, member RAS oncogene family	115827	-
670	chr5	57914818	57915052	2.060000	transcription_start_site	+	57914695	57914695	240	RAB3C	50834	BC013033	RAB3C, member RAS oncogene family	115827	-
671	chr6	144653886	144654736	2.060000	transcription_start_site	+	144654657	144654657	-346	UTRN	55904	NM_007124	utrophin (homologous to dystrophin)	7402	DMDL|DRP|DRP1|FLJ23678
672	chr9	122679942	122680194	2.060000	transcription_start_site	-	122679427	122679427	-641	PHF19	63572	NM_001009936	PHD finger protein 19	26147	MGC131698|MGC23929|PCL3
672	chr9	122679942	122680194	2.060000	transcription_start_site	-	122679427	122679427	-641	PHF19	63571	NM_015651	PHD finger protein 19	26147	MGC131698|MGC23929|PCL3
672	chr9	122679942	122680194	2.060000	transcription_start_site	-	122679388	122679388	-680	PHF19	63573	BC108663	PHD finger protein 19	26147	MGC131698|MGC23929|PCL3
673	chrX	49720117	49721051	2.060000	transcription_start_site	+	49720895	49720895	-311	CLCN5	42361	NM_000084	chloride channel 5 (nephrolithiasis 2, X-linked, Dent disease)	1184	CLC5|CLCK2|DENTS|NPHL2|XLRH|XRN|hCIC-K2|hClC-K2
674	chrX	54539780	54540119	2.060000	transcription_start_site	-	54539324	54539324	-625	FGD1	42524	NM_004463	FYVE, RhoGEF and PH domain containing 1 (faciogenital dysplasia)	2245	AAS|FGDY|ZFYVE3
675	chr1	32489151	32489575	2.050000	transcription_start_site	+	32489505	32489505	-142	LCK	01572	U23852	lymphocyte-specific protein tyrosine kinase	3932	-
675	chr1	32489151	32489575	2.050000	transcription_start_site	+	32489519	32489519	-156	LCK	01573	NM_005356	lymphocyte-specific protein tyrosine kinase	3932	-
676	chr1	153272644	153273693	2.050000	transcription_start_site	+	153273069	153273069	99	DCST1	04516	BC064844	DC-STAMP domain containing 1	149095	FLJ32785|RP11-307C12.10
676	chr1	153272644	153273693	2.050000	transcription_start_site	+	153272923	153272923	245	DCST1	04515	NM_152494	DC-STAMP domain containing 1	149095	FLJ32785|RP11-307C12.10
676	chr1	153272644	153273693	2.050000	transcription_start_site	-	153272881	153272881	-287	DCST2	04512	NM_144622	DC-STAMP domain containing 2	127579	FLJ32934
677	chr10	124309374	124310240	2.050000	transcription_start_site	+	124310170	124310170	-363	DMBT1	09324	NM_017579	deleted in malignant brain tumors 1	1755	GP340|muclin
677	chr10	124309374	124310240	2.050000	transcription_start_site	+	124310170	124310170	-363	DMBT1	09323	NM_007329	deleted in malignant brain tumors 1	1755	GP340|muclin
677	chr10	124309374	124310240	2.050000	transcription_start_site	+	124310170	124310170	-363	DMBT1	09322	NM_004406	deleted in malignant brain tumors 1	1755	GP340|muclin
677	chr10	124309374	124310240	2.050000	transcription_start_site	+	124310170	124310170	-363	DMBT1	09321	AJ243212	deleted in malignant brain tumors 1	1755	GP340|muclin
678	chr12	32800410	32800966	2.050000	transcription_start_site	-	32800080	32800080	-608	YARS2	14162	NM_015936	tyrosyl-tRNA synthetase 2 (mitochondrial)	51067	CGI-04|FLJ13995
678	chr12	32800410	32800966	2.050000	transcription_start_site	-	32800077	32800077	-611	YARS2	14163	BC015625	tyrosyl-tRNA synthetase 2 (mitochondrial)	51067	CGI-04|FLJ13995
679	chr16	2200833	2201382	2.050000	transcription_start_site	-	2201012	2201012	-95	MGC21830	21939	NM_182563	hypothetical protein MGC21830	283870	-
680	chr17	1495602	1496061	2.050000	transcription_start_site	-	1495791	1495791	-40	SCARF1	24604	NM_003693	scavenger receptor class F, member 1	8578	KIAA0149|MGC47738|SREC
680	chr17	1495602	1496061	2.050000	transcription_start_site	-	1495791	1495791	-40	SCARF1	24606	NM_145350	scavenger receptor class F, member 1	8578	KIAA0149|MGC47738|SREC
680	chr17	1495602	1496061	2.050000	transcription_start_site	-	1495791	1495791	-40	SCARF1	24608	NM_145352	scavenger receptor class F, member 1	8578	KIAA0149|MGC47738|SREC
680	chr17	1495602	1496061	2.050000	transcription_start_site	-	1495791	1495791	-40	SCARF1	24607	NM_145351	scavenger receptor class F, member 1	8578	KIAA0149|MGC47738|SREC
680	chr17	1495602	1496061	2.050000	transcription_start_site	-	1495791	1495791	-40	SCARF1	24605	NM_145349	scavenger receptor class F, member 1	8578	KIAA0149|MGC47738|SREC
680	chr17	1495602	1496061	2.050000	transcription_start_site	-	1495791	1495791	-40	SCARF1	24609	BC039735	scavenger receptor class F, member 1	8578	KIAA0149|MGC47738|SREC
681	chr17	45634400	45634829	2.050000	transcription_start_site	-	45633992	45633992	-622	COL1A1	26981	NM_000088	collagen, type I, alpha 1	1277	OI4|aa 694-711
681	chr17	45634400	45634829	2.050000	transcription_start_site	-	45633989	45633989	-625	COL1A1	26982	BC036531	collagen, type I, alpha 1	1277	OI4|aa 694-711
682	chr20	33580685	33581034	2.050000	transcription_start_site	-	33580862	33580862	2	C20orf173	38045	NM_080828	chromosome 20 open reading frame 173	140873	FLJ25360|MGC138265|MGC138267|dJ477O4.4
682	chr20	33580685	33581034	2.050000	transcription_start_site	-	33580296	33580296	-563	C20orf173	38047	BC112062	chromosome 20 open reading frame 173	140873	FLJ25360|MGC138265|MGC138267|dJ477O4.4
682	chr20	33580685	33581034	2.050000	transcription_start_site	-	33580296	33580296	-563	C20orf173	38046	BC112060	chromosome 20 open reading frame 173	140873	FLJ25360|MGC138265|MGC138267|dJ477O4.4
683	chr22	21814825	21815069	2.050000	transcription_start_site	-	21814241	21814241	-706	RTDR1	40220	NM_014433	rhabdoid tumor deletion region gene 1	27156	MGC16968
683	chr22	21814825	21815069	2.050000	transcription_start_site	-	21814209	21814209	-738	RTDR1	40221	BC008986	rhabdoid tumor deletion region gene 1	27156	MGC16968
684	chr4	177951258	177951688	2.050000	transcription_start_site	-	177950889	177950889	-584	VEGFC	50057	NM_005429	vascular endothelial growth factor C	7424	Flt4-L|VRP
684	chr4	177951258	177951688	2.050000	transcription_start_site	-	177950875	177950875	-598	VEGFC	50058	BC063685	vascular endothelial growth factor C	7424	Flt4-L|VRP
684	chr4	177951258	177951688	2.050000	transcription_start_site	-	177950724	177950724	-749	VEGFC	50056	BC035212	vascular endothelial growth factor C	7424	Flt4-L|VRP
685	chr6	30211705	30212556	2.050000	transcription_start_site	+	30211863	30211863	267	TRIM40	53814	BC060785	tripartite motif-containing 40	135644	RNF35
685	chr6	30211705	30212556	2.050000	transcription_start_site	+	30212488	30212488	-357	TRIM40	53815	NM_138700	tripartite motif-containing 40	135644	RNF35
686	chr7	136203947	136204806	2.050000	transcription_start_site	+	136204371	136204371	5	CHRM2	59011	NM_001006631	cholinergic receptor, muscarinic 2	1129	FLJ43243|HM2|MGC120006|MGC120007
686	chr7	136203947	136204806	2.050000	transcription_start_site	+	136204371	136204371	5	CHRM2	59010	NM_000739	cholinergic receptor, muscarinic 2	1129	FLJ43243|HM2|MGC120006|MGC120007
686	chr7	136203947	136204806	2.050000	transcription_start_site	+	136204371	136204371	5	CHRM2	59012	NM_001006632	cholinergic receptor, muscarinic 2	1129	FLJ43243|HM2|MGC120006|MGC120007
686	chr7	136203947	136204806	2.050000	transcription_start_site	+	136204371	136204371	5	CHRM2	59013	NM_001006633	cholinergic receptor, muscarinic 2	1129	FLJ43243|HM2|MGC120006|MGC120007
686	chr7	136203947	136204806	2.050000	transcription_start_site	+	136204408	136204408	-31	CHRM2	59014	NM_001006626	cholinergic receptor, muscarinic 2	1129	FLJ43243|HM2|MGC120006|MGC120007
686	chr7	136203947	136204806	2.050000	transcription_start_site	+	136204523	136204523	-146	CHRM2	59015	NM_001006629	cholinergic receptor, muscarinic 2	1129	FLJ43243|HM2|MGC120006|MGC120007
686	chr7	136203947	136204806	2.050000	transcription_start_site	+	136204532	136204532	-155	CHRM2	59016	NM_001006628	cholinergic receptor, muscarinic 2	1129	FLJ43243|HM2|MGC120006|MGC120007
686	chr7	136203947	136204806	2.050000	transcription_start_site	+	136203938	136203938	438	CHRM2	59008	NM_001006627	cholinergic receptor, muscarinic 2	1129	FLJ43243|HM2|MGC120006|MGC120007
686	chr7	136203947	136204806	2.050000	transcription_start_site	+	136203938	136203938	438	CHRM2	59009	NM_001006630	cholinergic receptor, muscarinic 2	1129	FLJ43243|HM2|MGC120006|MGC120007
687	chrX	148663381	148664140	2.050000	transcription_start_site	+	148663539	148663539	221	LOC653176	43787	XM_926333	similar to heat shock transcription factor, Y-linked 1 (predicted)	653176	-
687	chrX	148663381	148664140	2.050000	transcription_start_site	+	148664131	148664131	-370	LW-1	43788	BC021706	LW-1	51402	-
688	chr1	92186921	92187073	2.040000	transcription_start_site	+	92187719	92187719	-722	BRDT	02962	NM_207189	bromodomain, testis-specific	676	BRD6
689	chr12	15365968	15366402	2.040000	transcription_start_site	+	15366743	15366743	-558	PTPRO	13915	BC035960	protein tyrosine phosphatase, receptor type, O	5800	GLEPP1|PTP-U2|PTPU2
689	chr12	15365968	15366402	2.040000	transcription_start_site	+	15366753	15366753	-568	PTPRO	13916	NM_002848	protein tyrosine phosphatase, receptor type, O	5800	GLEPP1|PTP-U2|PTPU2
689	chr12	15365968	15366402	2.040000	transcription_start_site	+	15366753	15366753	-568	PTPRO	13917	NM_030667	protein tyrosine phosphatase, receptor type, O	5800	GLEPP1|PTP-U2|PTPU2
690	chr14	23968231	23968385	2.040000	transcription_start_site	-	23968565	23968565	257	UNQ755	17935	XM_927137	cerebellin	643866	LOC643866|PRO1486
690	chr14	23968231	23968385	2.040000	transcription_start_site	-	23968571	23968571	263	UNQ755	17936	NM_001039771	cerebellin	643866	LOC643866|PRO1486
690	chr14	23968231	23968385	2.040000	transcription_start_site	+	23969015	23969015	-707	KIAA0323	17938	NM_015299	KIAA0323	23351	-
690	chr14	23968231	23968385	2.040000	transcription_start_site	+	23969015	23969015	-707	KIAA0323	17937	BC042554	KIAA0323	23351	-
691	chr15	38908399	38908973	2.040000	transcription_start_site	-	38908199	38908199	-487	PPP1R14D	19945	BC098150	protein phosphatase 1, regulatory (inhibitor) subunit 14D	54866	CPI17-like|FLJ20251|GBPI-1|MGC119014|MGC119016
691	chr15	38908399	38908973	2.040000	transcription_start_site	-	38908199	38908199	-487	PPP1R14D	19944	BC098124	protein phosphatase 1, regulatory (inhibitor) subunit 14D	54866	CPI17-like|FLJ20251|GBPI-1|MGC119014|MGC119016
691	chr15	38908399	38908973	2.040000	transcription_start_site	-	38908199	38908199	-487	PPP1R14D	19943	NM_017726	protein phosphatase 1, regulatory (inhibitor) subunit 14D	54866	CPI17-like|FLJ20251|GBPI-1|MGC119014|MGC119016
692	chr15	78001889	78002338	2.040000	transcription_start_site	+	78002167	78002167	-53	C15orf37	21106	BC101201	chromosome 15 open reading frame 37	283687	FLJ33788
692	chr15	78001889	78002338	2.040000	transcription_start_site	+	78002167	78002167	-53	C15orf37	21107	NM_175898	chromosome 15 open reading frame 37	283687	FLJ33788
693	chr16	2213088	2213217	2.040000	transcription_start_site	+	2213567	2213567	-414	E4F1	21940	NM_004424	E4F transcription factor 1	1877	E4F|MGC99614
693	chr16	2213088	2213217	2.040000	transcription_start_site	+	2213580	2213580	-427	E4F1	21941	BC080524	E4F transcription factor 1	1877	E4F|MGC99614
694	chr16	2554915	2555368	2.040000	transcription_start_site	-	2555098	2555098	-43	FLJ42627	21987	AK126677	hypothetical protein LOC645644	645644	FLJ12913|FLJ44722
695	chr16	30117354	30118192	2.040000	transcription_start_site	+	30118036	30118036	-263	SULT1A3	23083	NM_177552	sulfotransferase family, cytosolic, 1A, phenol-preferring, member 3	6818	HAST|HAST3|M-PST|MGC117469|STM|SULT1A4|TL-PST
695	chr16	30117354	30118192	2.040000	transcription_start_site	-	30118235	30118235	462	LOC653811	23070	XM_930073	similar to BolA-like protein 2	653811	-
695	chr16	30117354	30118192	2.040000	transcription_start_site	+	30118681	30118681	-908	SULT1A3	23084	BC078144	sulfotransferase family, cytosolic, 1A, phenol-preferring, member 3	6818	HAST|HAST3|M-PST|MGC117469|STM|SULT1A4|TL-PST
696	chr17	30414977	30415532	2.040000	transcription_start_site	-	30414872	30414872	-382	RFFL	25827	NM_001017368	ring finger and FYVE-like domain containing 1	117584	RNF189|RNF34L
697	chr18	12421078	12421647	2.040000	transcription_start_site	+	12421738	12421738	-375	LOC653705	28388	XM_929072	similar to chromosome 18 open reading frame 43	653705	-
698	chr19	42099305	42099746	2.040000	transcription_start_site	-	42099027	42099027	-498	DKFZp779O175	31101	XM_932926	hypothetical protein DKFZp779O175	374899	DKFZp686K21248|FLJ27459|MGC129866|MGC129867
698	chr19	42099305	42099746	2.040000	transcription_start_site	-	42098924	42098924	-601	DKFZp779O175	31099	BC107132	hypothetical protein DKFZp779O175	374899	DKFZp686K21248|FLJ27459|MGC129866|MGC129867
698	chr19	42099305	42099746	2.040000	transcription_start_site	-	42098920	42098920	-605	DKFZp779O175	31100	NM_001037232	hypothetical protein DKFZp779O175	374899	DKFZp686K21248|FLJ27459|MGC129866|MGC129867
698	chr19	42099305	42099746	2.040000	transcription_start_site	-	42098918	42098918	-607	DKFZp779O175	31098	XM_928511	hypothetical protein DKFZp779O175	374899	DKFZp686K21248|FLJ27459|MGC129866|MGC129867
699	chr2	96566815	96567549	2.040000	transcription_start_site	+	96566808	96566808	374	N/A	34735	AY358167	Homo sapiens clone DNA128322 RFVG5814 (UNQ5814) mRNA, complete cds.	N/A	N/A
700	chr2	222872324	222872788	2.040000	transcription_start_site	-	222871944	222871944	-612	PAX3	36751	NM_013942	paired box gene 3 (Waardenburg syndrome 1)	5077	CDHS|HUP2|MGC120381|MGC120382|MGC120383|MGC120384|MGC134778|WS1
700	chr2	222872324	222872788	2.040000	transcription_start_site	-	222871944	222871944	-612	PAX3	36750	NM_000438	paired box gene 3 (Waardenburg syndrome 1)	5077	CDHS|HUP2|MGC120381|MGC120382|MGC120383|MGC120384|MGC134778|WS1
700	chr2	222872324	222872788	2.040000	transcription_start_site	-	222871944	222871944	-612	PAX3	36742	NM_181457	paired box gene 3 (Waardenburg syndrome 1)	5077	CDHS|HUP2|MGC120381|MGC120382|MGC120383|MGC120384|MGC134778|WS1
700	chr2	222872324	222872788	2.040000	transcription_start_site	-	222871944	222871944	-612	PAX3	36743	NM_181458	paired box gene 3 (Waardenburg syndrome 1)	5077	CDHS|HUP2|MGC120381|MGC120382|MGC120383|MGC120384|MGC134778|WS1
700	chr2	222872324	222872788	2.040000	transcription_start_site	-	222871944	222871944	-612	PAX3	36746	NM_181461	paired box gene 3 (Waardenburg syndrome 1)	5077	CDHS|HUP2|MGC120381|MGC120382|MGC120383|MGC120384|MGC134778|WS1
700	chr2	222872324	222872788	2.040000	transcription_start_site	-	222871944	222871944	-612	PAX3	36744	NM_181459	paired box gene 3 (Waardenburg syndrome 1)	5077	CDHS|HUP2|MGC120381|MGC120382|MGC120383|MGC120384|MGC134778|WS1
700	chr2	222872324	222872788	2.040000	transcription_start_site	-	222871944	222871944	-612	PAX3	36745	NM_181460	paired box gene 3 (Waardenburg syndrome 1)	5077	CDHS|HUP2|MGC120381|MGC120382|MGC120383|MGC120384|MGC134778|WS1
700	chr2	222872324	222872788	2.040000	transcription_start_site	-	222871858	222871858	-698	PAX3	36747	BC114363	paired box gene 3 (Waardenburg syndrome 1)	5077	CDHS|HUP2|MGC120381|MGC120382|MGC120383|MGC120384|MGC134778|WS1
700	chr2	222872324	222872788	2.040000	transcription_start_site	-	222871858	222871858	-698	PAX3	36749	BC101301	paired box gene 3 (Waardenburg syndrome 1)	5077	CDHS|HUP2|MGC120381|MGC120382|MGC120383|MGC120384|MGC134778|WS1
700	chr2	222872324	222872788	2.040000	transcription_start_site	-	222871858	222871858	-698	PAX3	36748	BC101299	paired box gene 3 (Waardenburg syndrome 1)	5077	CDHS|HUP2|MGC120381|MGC120382|MGC120383|MGC120384|MGC134778|WS1
701	chr20	29789865	29790014	2.040000	transcription_start_site	+	29790564	29790564	-624	TPX2	37842	NM_012112	TPX2, microtubule-associated, homolog (Xenopus laevis)	22974	C20orf1|C20orf2|DIL-2|DIL2|FLS353|GD:C20orf1|HCA519|HCTP4|REPP86|p100
701	chr20	29789865	29790014	2.040000	transcription_start_site	+	29790798	29790798	-858	TPX2	37843	AF287265	TPX2, microtubule-associated, homolog (Xenopus laevis)	22974	C20orf1|C20orf2|DIL-2|DIL2|FLS353|GD:C20orf1|HCA519|HCTP4|REPP86|p100
701	chr20	29789865	29790014	2.040000	transcription_start_site	+	29790805	29790805	-865	TPX2	37844	BC020207	TPX2, microtubule-associated, homolog (Xenopus laevis)	22974	C20orf1|C20orf2|DIL-2|DIL2|FLS353|GD:C20orf1|HCA519|HCTP4|REPP86|p100
702	chr22	19418765	19419705	2.040000	transcription_start_site	-	19418955	19418955	-280	PIK4CA	40033	NM_002650	phosphatidylinositol 4-kinase, catalytic, alpha polypeptide	5297	FLJ16556|PI4K-ALPHA|pi4K230
703	chr22	40652112	40653441	2.040000	transcription_start_site	-	40652768	40652768	-8	TNFRSF13C	41160	BC112030	tumor necrosis factor receptor superfamily, member 13C	115650	BAFF-R|BAFFR|CD268|MGC138235
703	chr22	40652112	40653441	2.040000	transcription_start_site	-	40652767	40652767	-9	TNFRSF13C	41159	BC105123	tumor necrosis factor receptor superfamily, member 13C	115650	BAFF-R|BAFFR|CD268|MGC138235
703	chr22	40652112	40653441	2.040000	transcription_start_site	-	40652728	40652728	-48	TNFRSF13C	41158	NM_052945	tumor necrosis factor receptor superfamily, member 13C	115650	BAFF-R|BAFFR|CD268|MGC138235
703	chr22	40652112	40653441	2.040000	transcription_start_site	-	40652728	40652728	-48	N/A	41157	AX800072	Sequence 1 from Patent WO03055509.	N/A	N/A
704	chr3	128393885	128394514	2.040000	transcription_start_site	+	128394663	128394663	-463	C3orf56	46609	NM_001007534	chromosome 3 open reading frame 56	285311	FLJ40141
705	chr3	129668583	129669232	2.040000	transcription_start_site	-	129668781	129668781	-126	DNAJB8	46645	BC050288	DnaJ (Hsp40) homolog, subfamily B, member 8	165721	MGC33884
705	chr3	129668583	129669232	2.040000	transcription_start_site	-	129668781	129668781	-126	DNAJB8	46644	NM_153330	DnaJ (Hsp40) homolog, subfamily B, member 8	165721	MGC33884
706	chr4	191098183	191098327	2.040000	transcription_start_site	+	191098967	191098967	-712	FRG1	50187	NM_004477	FSHD region gene 1	2483	FSG1
706	chr4	191098183	191098327	2.040000	transcription_start_site	+	191099011	191099011	-756	FRG1	50188	BC053997	FSHD region gene 1	2483	FSG1
707	chr5	37871523	37872165	2.040000	transcription_start_site	-	37871350	37871350	-494	GDNF	50629	NM_199231	glial cell derived neurotrophic factor	2668	ATF1|ATF2|HFB1-GDNF
708	chr8	145091501	145091645	2.040000	transcription_start_site	-	145090893	145090893	-680	PLEC1	61577	NM_201381	plectin 1, intermediate filament binding protein 500kDa	5339	EBS1|EBSO|HD1|PCN|PLEC1b|PLTN
709	chrX	12066227	12066456	2.040000	transcription_start_site	+	12066505	12066505	-163	FRMPD4	41632	NM_014728	FERM and PDZ domain containing 4	9758	KIAA0316|PDZD10|PDZK10
710	chrX	134693379	134694028	2.040000	transcription_start_site	+	134693879	134693879	-175	RP13-36C9.1	43629	AY743710	cancer/testis antigen CT45-2	158852	CT45-2
710	chrX	134693379	134694028	2.040000	transcription_start_site	+	134693882	134693882	-178	RP13-36C9.3	43630	BC028711	cancer/testis antigen CT45-3	441519	CT45-3|RP13-36C9.1
710	chrX	134693379	134694028	2.040000	transcription_start_site	+	134693885	134693885	-181	LOC653515	43631	XM_927848	similar to cancer/testis antigen CT45	653515	-
711	chr10	75080606	75081445	2.030000	transcription_start_site	-	75080793	75080793	-232	SYNPO2L	08242	NM_024875	synaptopodin 2-like	79933	FLJ12921
712	chr12	53809144	53809496	2.030000	transcription_start_site	+	53809819	53809819	-499	OR9K2	14795	NM_001005243	olfactory receptor, family 9, subfamily K, member 2	441639	OR12-2
713	chr13	30377530	30377989	2.030000	transcription_start_site	+	30378327	30378327	-567	FLJ14834	16719	NM_032849	hypothetical protein FLJ14834	84935	MGC126673|MGC126675
713	chr13	30377530	30377989	2.030000	transcription_start_site	+	30378427	30378427	-667	FLJ14834	16720	BC040165	hypothetical protein FLJ14834	84935	MGC126673|MGC126675
713	chr13	30377530	30377989	2.030000	transcription_start_site	+	30378573	30378573	-813	FLJ14834	16721	BC101624	hypothetical protein FLJ14834	84935	MGC126673|MGC126675
714	chr14	74492200	74492839	2.030000	transcription_start_site	-	74492044	74492044	-475	PGF	18765	NM_002632	placental growth factor, vascular endothelial growth factor-related protein	5228	PLGF|PlGF-2
714	chr14	74492200	74492839	2.030000	transcription_start_site	-	74492044	74492044	-475	PGF	18766	BC001422	placental growth factor, vascular endothelial growth factor-related protein	5228	PLGF|PlGF-2
714	chr14	74492200	74492839	2.030000	transcription_start_site	-	74492033	74492033	-486	PGF	18768	CR611238	placental growth factor, vascular endothelial growth factor-related protein	5228	PLGF|PlGF-2
714	chr14	74492200	74492839	2.030000	transcription_start_site	-	74492025	74492025	-494	PGF	18764	BC007255	placental growth factor, vascular endothelial growth factor-related protein	5228	PLGF|PlGF-2
714	chr14	74492200	74492839	2.030000	transcription_start_site	-	74492022	74492022	-497	PGF	18767	BC007789	placental growth factor, vascular endothelial growth factor-related protein	5228	PLGF|PlGF-2
715	chr19	16998691	16999230	2.030000	transcription_start_site	-	16998625	16998625	-335	CPAMD8	30432	BC067854	C3 and PZP-like, alpha-2-macroglobulin domain containing 8	27151	FLJ90618|K-CAP|KIAA1283|VIP
715	chr19	16998691	16999230	2.030000	transcription_start_site	-	16998469	16998469	-491	CPAMD8	30430	NM_015692	C3 and PZP-like, alpha-2-macroglobulin domain containing 8	27151	FLJ90618|K-CAP|KIAA1283|VIP
716	chr19	44379466	44380000	2.030000	transcription_start_site	+	44379443	44379443	290	LOC342897	31273	NM_001001414	similar to F-box only protein 2	342897	-
716	chr19	44379466	44380000	2.030000	transcription_start_site	+	44379440	44379440	293	LOC342897	31272	BC092493	similar to F-box only protein 2	342897	-
717	chr2	86871809	86872453	2.030000	transcription_start_site	-	86871578	86871578	-553	CD8A	34516	NM_001768	CD8a molecule	925	CD8|Leu2|MAL|p32
717	chr2	86871809	86872453	2.030000	transcription_start_site	-	86871578	86871578	-553	CD8A	34517	NM_171827	CD8a molecule	925	CD8|Leu2|MAL|p32
717	chr2	86871809	86872453	2.030000	transcription_start_site	-	86871464	86871464	-667	CD8A	34515	BC025715	CD8a molecule	925	CD8|Leu2|MAL|p32
718	chr20	23534334	23535278	2.030000	transcription_start_site	-	23534513	23534513	-293	CST9	37739	NM_001008693	cystatin 9 (testatin)	128822	CLM
719	chr20	54532256	54533126	2.030000	transcription_start_site	+	54532954	54532954	-263	C20orf106	38657	NM_001012971	chromosome 20 open reading frame 106	200232	MGC104272|dJ1153D9.3
719	chr20	54532256	54533126	2.030000	transcription_start_site	+	54533214	54533214	-523	RP5-1153D9.3	38658	BC105792	similar to dJ1153D9.4 (novel protein)	388799	C20orf107|LOC388799|MGC104273
719	chr20	54532256	54533126	2.030000	transcription_start_site	+	54533220	54533220	-529	C20orf106	38659	BC107704	chromosome 20 open reading frame 106	200232	MGC104272|dJ1153D9.3
720	chr22	37683193	37683617	2.030000	transcription_start_site	+	37683568	37683568	-163	APOBEC3A	40969	NM_145699	apolipoprotein B mRNA editing enzyme, catalytic polypeptide-like 3A	200315	ARP3|PHRBN|bK150C2.1
721	chr3	130630479	130630944	2.030000	transcription_start_site	-	130630184	130630184	-527	C3orf25	46707	BC066975	chromosome 3 open reading frame 25	90288	-
721	chr3	130630479	130630944	2.030000	transcription_start_site	-	130630184	130630184	-527	C3orf25	46706	NM_207307	chromosome 3 open reading frame 25	90288	-
722	chr9	34643149	34643483	2.030000	transcription_start_site	+	34643931	34643931	-615	IL11RA	62278	NM_004512	interleukin 11 receptor, alpha	3590	MGC2146
722	chr9	34643149	34643483	2.030000	transcription_start_site	+	34643931	34643931	-615	IL11RA	62279	NM_147162	interleukin 11 receptor, alpha	3590	MGC2146
723	chr1	25471086	25471748	2.020000	transcription_start_site	+	25471567	25471567	-150	RHD	01204	NM_016225	Rh blood group, D antigen	6007	CD240D|DIIIc|RH|RH30|RHCE|RHCED|RHDVA(TT)|RHDel|RHPII|RHXIII|Rh30a|Rh4|RhDCw|RhII|RhK562-II|RhPI|rhesus D
723	chr1	25471086	25471748	2.020000	transcription_start_site	+	25471567	25471567	-150	RHD	01203	NM_016124	Rh blood group, D antigen	6007	CD240D|DIIIc|RH|RH30|RHCE|RHCED|RHDVA(TT)|RHDel|RHPII|RHXIII|Rh30a|Rh4|RhDCw|RhII|RhK562-II|RhPI|rhesus D
723	chr1	25471086	25471748	2.020000	transcription_start_site	+	25471625	25471625	-208	RHD	01209	AY751494	Rh blood group, D antigen	6007	CD240D|DIIIc|RH|RH30|RHCE|RHCED|RHDVA(TT)|RHDel|RHPII|RHXIII|Rh30a|Rh4|RhDCw|RhII|RhK562-II|RhPI|rhesus D
723	chr1	25471086	25471748	2.020000	transcription_start_site	+	25471625	25471625	-208	RHD	01210	AY751495	Rh blood group, D antigen	6007	CD240D|DIIIc|RH|RH30|RHCE|RHCED|RHDVA(TT)|RHDel|RHPII|RHXIII|Rh30a|Rh4|RhDCw|RhII|RhK562-II|RhPI|rhesus D
723	chr1	25471086	25471748	2.020000	transcription_start_site	+	25471625	25471625	-208	RHD	01211	AY751496	Rh blood group, D antigen	6007	CD240D|DIIIc|RH|RH30|RHCE|RHCED|RHDVA(TT)|RHDel|RHPII|RHXIII|Rh30a|Rh4|RhDCw|RhII|RhK562-II|RhPI|rhesus D
723	chr1	25471086	25471748	2.020000	transcription_start_site	+	25471625	25471625	-208	RHD	01206	AY751491	Rh blood group, D antigen	6007	CD240D|DIIIc|RH|RH30|RHCE|RHCED|RHDVA(TT)|RHDel|RHPII|RHXIII|Rh30a|Rh4|RhDCw|RhII|RhK562-II|RhPI|rhesus D
723	chr1	25471086	25471748	2.020000	transcription_start_site	+	25471625	25471625	-208	RHD	01208	AY751493	Rh blood group, D antigen	6007	CD240D|DIIIc|RH|RH30|RHCE|RHCED|RHDVA(TT)|RHDel|RHPII|RHXIII|Rh30a|Rh4|RhDCw|RhII|RhK562-II|RhPI|rhesus D
723	chr1	25471086	25471748	2.020000	transcription_start_site	+	25471625	25471625	-208	RHCE	01205	AF037626	Rh blood group, CcEe antigens	6006	CD240CE|MGC103977|RH|RH30A|RHC|RHD|RHD/RHCE|RHE|RHIXB|RHPI|Rh4|RhIVb(J)|RhVI|RhVIII
723	chr1	25471086	25471748	2.020000	transcription_start_site	+	25471625	25471625	-208	RHD	01207	AY751492	Rh blood group, D antigen	6007	CD240D|DIIIc|RH|RH30|RHCE|RHCED|RHDVA(TT)|RHDel|RHPII|RHXIII|Rh30a|Rh4|RhDCw|RhII|RhK562-II|RhPI|rhesus D
724	chr1	146085303	146085832	2.020000	transcription_start_site	+	146085733	146085733	-165	LOC653438	03833	XM_934066	similar to CG33096-PB, isoform B	653438	-
724	chr1	146085303	146085832	2.020000	transcription_start_site	-	146084668	146084668	-899	NBPF9	03794	XM_934022	neuroblastoma breakpoint family, member 9	440670	AE01
725	chr10	15251053	15251504	2.020000	transcription_start_site	-	15250663	15250663	-615	NMT2	07193	NM_004808	N-myristoyltransferase 2	9397	-
725	chr10	15251053	15251504	2.020000	transcription_start_site	-	15250633	15250633	-645	NMT2	07195	AK094904	N-myristoyltransferase 2	9397	-
725	chr10	15251053	15251504	2.020000	transcription_start_site	-	15250619	15250619	-659	NMT2	07194	BC006376	N-myristoyltransferase 2	9397	-
726	chr12	48486053	48486212	2.020000	transcription_start_site	-	48485440	48485440	-692	LOC283331	14438	NM_001037806	hypothetical protein LOC283331	283331	MGC129863
727	chr12	99118337	99118686	2.020000	transcription_start_site	+	99118704	99118704	-192	ACTR6	15588	NM_022496	ARP6 actin-related protein 6 homolog (yeast)	64431	ARP6|CDA12|FLJ13433|HSPC281|MSTP136|hARP6|hARPX
727	chr12	99118337	99118686	2.020000	transcription_start_site	+	99118725	99118725	-213	ACTR6	15589	AK023684	ARP6 actin-related protein 6 homolog (yeast)	64431	ARP6|CDA12|FLJ13433|HSPC281|MSTP136|hARP6|hARPX
727	chr12	99118337	99118686	2.020000	transcription_start_site	-	99117686	99117686	-825	LOC643850	15587	XM_927124	hypothetical protein LOC643850	643850	-
728	chr15	22751849	22752183	2.020000	transcription_start_site	+	22752662	22752662	-646	SNURF	19608	BC024777	SNRPN upstream reading frame	8926	-
729	chr15	40483488	40484422	2.020000	transcription_start_site	+	40484268	40484268	-313	CAPN3	20039	NM_173090	calpain 3, (p94)	825	CANP3|CANPL3|LGMD2|LGMD2A|MGC10767|MGC11121|MGC14344|MGC4403|nCL-1|p94
729	chr15	40483488	40484422	2.020000	transcription_start_site	+	40484268	40484268	-313	CAPN3	20038	NM_173089	calpain 3, (p94)	825	CANP3|CANPL3|LGMD2|LGMD2A|MGC10767|MGC11121|MGC14344|MGC4403|nCL-1|p94
730	chr21	38565521	38566150	2.020000	transcription_start_site	+	38566298	38566298	-462	KCNJ15	39409	NM_170737	potassium inwardly-rectifying channel, subfamily J, member 15	3772	KIR1.3|KIR4.2|MGC13584
731	chr4	151722472	151722902	2.020000	transcription_start_site	+	151722752	151722752	-65	MAB21L2	49769	NM_006439	mab-21-like 2 (C. elegans)	10586	FLJ31103
731	chr4	151722472	151722902	2.020000	transcription_start_site	+	151723028	151723028	-341	MAB21L2	49770	BC009983	mab-21-like 2 (C. elegans)	10586	FLJ31103
731	chr4	151722472	151722902	2.020000	transcription_start_site	-	151722324	151722324	-363	LRBA	49768	CR749633	LPS-responsive vesicle trafficking, beach and anchor containing	987	BGL|CDC4L|DKFZp686K03100|FLJ16600|FLJ25686|LAB300|LBA|MGC72098
732	chr5	1518940	1520064	2.020000	transcription_start_site	-	1518599	1518599	-903	N/A	50310	AK123603	Homo sapiens cDNA FLJ41609 fis, clone CTONG3001560.	N/A	N/A
733	chr9	137592646	137592875	2.020000	transcription_start_site	+	137593422	137593422	-661	PAEP	64221	AK094008	progestagen-associated endometrial protein (placental protein 14, pregnancy-associated endometrial alpha-2-globulin, alpha uterine protein)	5047	GD|GdA|GdF|GdS|MGC138509|PAEG|PEP|PP14
733	chr9	137592646	137592875	2.020000	transcription_start_site	+	137593424	137593424	-663	PAEP	64222	NM_001018049	progestagen-associated endometrial protein (placental protein 14, pregnancy-associated endometrial alpha-2-globulin, alpha uterine protein)	5047	GD|GdA|GdF|GdS|MGC138509|PAEG|PEP|PP14
733	chr9	137592646	137592875	2.020000	transcription_start_site	+	137593424	137593424	-663	PAEP	64223	NM_002571	progestagen-associated endometrial protein (placental protein 14, pregnancy-associated endometrial alpha-2-globulin, alpha uterine protein)	5047	GD|GdA|GdF|GdS|MGC138509|PAEG|PEP|PP14
733	chr9	137592646	137592875	2.020000	transcription_start_site	+	137593453	137593453	-692	PAEP	64225	BC069562	progestagen-associated endometrial protein (placental protein 14, pregnancy-associated endometrial alpha-2-globulin, alpha uterine protein)	5047	GD|GdA|GdF|GdS|MGC138509|PAEG|PEP|PP14
733	chr9	137592646	137592875	2.020000	transcription_start_site	+	137593453	137593453	-692	PAEP	64224	BC069451	progestagen-associated endometrial protein (placental protein 14, pregnancy-associated endometrial alpha-2-globulin, alpha uterine protein)	5047	GD|GdA|GdF|GdS|MGC138509|PAEG|PEP|PP14
733	chr9	137592646	137592875	2.020000	transcription_start_site	+	137593468	137593468	-707	PAEP	64226	BC112304	progestagen-associated endometrial protein (placental protein 14, pregnancy-associated endometrial alpha-2-globulin, alpha uterine protein)	5047	GD|GdA|GdF|GdS|MGC138509|PAEG|PEP|PP14
734	chrX	2429519	2429773	2.020000	transcription_start_site	-	2428979	2428979	-667	DHRSX	41527	BC032340	dehydrogenase/reductase (SDR family) X-linked	207063	CXorf11|DHRS5X|DHRS5Y|DHRSXY|DHRSY
735	chrX	76928370	76929124	2.020000	transcription_start_site	-	76928358	76928358	-389	ATRX	42844	NM_138270	alpha thalassemia/mental retardation syndrome X-linked (RAD54 homolog, S. cerevisiae)	546	ATR2|MGC2094|MRXS3|RAD54|RAD54L|SHS|XH2|XNP|ZNF-HX
735	chrX	76928370	76929124	2.020000	transcription_start_site	-	76928358	76928358	-389	ATRX	42843	NM_000489	alpha thalassemia/mental retardation syndrome X-linked (RAD54 homolog, S. cerevisiae)	546	ATR2|MGC2094|MRXS3|RAD54|RAD54L|SHS|XH2|XNP|ZNF-HX
735	chrX	76928370	76929124	2.020000	transcription_start_site	-	76928358	76928358	-389	ATRX	42845	NM_138271	alpha thalassemia/mental retardation syndrome X-linked (RAD54 homolog, S. cerevisiae)	546	ATR2|MGC2094|MRXS3|RAD54|RAD54L|SHS|XH2|XNP|ZNF-HX
736	chr10	102016954	102017790	2.010000	transcription_start_site	-	102017369	102017369	-3	CWF19L1	08849	NM_018294	CWF19-like 1, cell cycle control (S. pombe)	55280	FLJ10998|RP11-316M21.3
736	chr10	102016954	102017790	2.010000	transcription_start_site	-	102017369	102017369	-3	CWF19L1	08848	BC008746	CWF19-like 1, cell cycle control (S. pombe)	55280	FLJ10998|RP11-316M21.3
736	chr10	102016954	102017790	2.010000	transcription_start_site	-	102017345	102017345	-27	CWF19L1	08847	AK023984	CWF19-like 1, cell cycle control (S. pombe)	55280	FLJ10998|RP11-316M21.3
736	chr10	102016954	102017790	2.010000	transcription_start_site	-	102017328	102017328	-44	CWF19L1	08846	AL832515	CWF19-like 1, cell cycle control (S. pombe)	55280	FLJ10998|RP11-316M21.3
737	chr10	103580089	103580238	2.010000	transcription_start_site	-	103580185	103580185	21	KCNIP2	08944	DQ148484	Kv channel interacting protein 2	30819	DKFZp566L1246|KCHIP2|MGC17241
738	chr12	79856162	79856620	2.010000	transcription_start_site	-	79855825	79855825	-566	LIN7A	15374	NM_004664	lin-7 homolog A (C. elegans)	8825	LIN-7A|LIN7|MALS-1|TIP-33|VELI1
739	chr16	85998704	85999337	2.010000	transcription_start_site	-	85999388	85999388	367	ZCCHC14	24361	BC028304	zinc finger, CCHC domain containing 14	23174	BDG-29|BDG29|MGC126527|MGC14139
740	chr17	42621874	42622508	2.010000	transcription_start_site	-	42621664	42621664	-527	CDC27	26801	NM_001256	cell division cycle 27	996	APC3|D0S1430E|D17S978E|HNUC
740	chr17	42621874	42622508	2.010000	transcription_start_site	-	42621589	42621589	-602	CDC27	26802	U00001	cell division cycle 27	996	APC3|D0S1430E|D17S978E|HNUC
740	chr17	42621874	42622508	2.010000	transcription_start_site	-	42621541	42621541	-650	CDC27	26800	BC011656	cell division cycle 27	996	APC3|D0S1430E|D17S978E|HNUC
741	chr19	46459486	46459935	2.010000	transcription_start_site	+	46460263	46460263	-552	HNRPUL1	31438	NM_144732	heterogeneous nuclear ribonucleoprotein U-like 1	11100	E1B-AP5|E1BAP5|FLJ12944
742	chr19	54160381	54160550	2.010000	transcription_start_site	+	54160409	54160409	56	FTL	32055	BC002991	ferritin, light polypeptide	2512	MGC71996
742	chr19	54160381	54160550	2.010000	transcription_start_site	+	54160405	54160405	60	FTL	32054	BC018990	ferritin, light polypeptide	2512	MGC71996
742	chr19	54160381	54160550	2.010000	transcription_start_site	+	54160388	54160388	77	FTL	32053	BC004245	ferritin, light polypeptide	2512	MGC71996
742	chr19	54160381	54160550	2.010000	transcription_start_site	+	54160380	54160380	85	FTL	32052	BC067772	ferritin, light polypeptide	2512	MGC71996
742	chr19	54160381	54160550	2.010000	transcription_start_site	+	54160377	54160377	88	FTL	32051	NM_000146	ferritin, light polypeptide	2512	MGC71996
742	chr19	54160381	54160550	2.010000	transcription_start_site	+	54160377	54160377	88	FTL	32048	BC013928	ferritin, light polypeptide	2512	MGC71996
742	chr19	54160381	54160550	2.010000	transcription_start_site	+	54160377	54160377	88	FTL	32049	BC016715	ferritin, light polypeptide	2512	MGC71996
742	chr19	54160381	54160550	2.010000	transcription_start_site	+	54160377	54160377	88	FTL	32050	BC058820	ferritin, light polypeptide	2512	MGC71996
743	chr2	96364411	96364661	2.010000	transcription_start_site	+	96365217	96365217	-681	BRRN1	34727	NM_015341	barren homolog 1 (Drosophila)	23397	CAP-H|HCAP-H
743	chr2	96364411	96364661	2.010000	transcription_start_site	+	96365251	96365251	-715	BRRN1	34728	BC024211	barren homolog 1 (Drosophila)	23397	CAP-H|HCAP-H
744	chr20	19980812	19981466	2.010000	transcription_start_site	-	19981110	19981110	-29	CRNKL1	37681	AL832435	Crn, crooked neck-like 1 (Drosophila)	51340	CRN|HCRN|MSTP021
744	chr20	19980812	19981466	2.010000	transcription_start_site	+	19981195	19981195	-56	C20orf26	37685	NM_015585	chromosome 20 open reading frame 26	26074	DKFZP434K156|dJ1178H5.4
744	chr20	19980812	19981466	2.010000	transcription_start_site	+	19981195	19981195	-56	C20orf26	37684	BC028708	chromosome 20 open reading frame 26	26074	DKFZP434K156|dJ1178H5.4
745	chr22	25343815	25344644	2.010000	transcription_start_site	-	25344038	25344038	-191	CRYBB1	40407	BC036790	crystallin, beta B1	1414	-
745	chr22	25343815	25344644	2.010000	transcription_start_site	-	25343991	25343991	-238	CRYBB1	40408	NM_001887	crystallin, beta B1	1414	-
746	chr3	148609080	148609224	2.010000	transcription_start_site	+	148609870	148609870	-718	ZIC1	47001	NM_003412	Zic family member 1 (odd-paired homolog, Drosophila)	7545	ZIC|ZNF201
747	chr6	37575442	37575881	2.010000	transcription_start_site	-	37575651	37575651	-10	C6orf129	54458	BC108655	chromosome 6 open reading frame 129	154467	HSPC265|MGC131656
747	chr6	37575442	37575881	2.010000	transcription_start_site	-	37575674	37575674	12	C6orf129	54459	BC104835	chromosome 6 open reading frame 129	154467	HSPC265|MGC131656
747	chr6	37575442	37575881	2.010000	transcription_start_site	-	37575676	37575676	14	C6orf129	54457	NM_138493	chromosome 6 open reading frame 129	154467	HSPC265|MGC131656
748	chr6	41411129	41411678	2.010000	transcription_start_site	+	41411504	41411504	-100	NCR2	54539	NM_004828	natural cytotoxicity triggering receptor 2	9436	CD336|LY95|NK-p44|NKP44|dJ149M18.1
748	chr6	41411129	41411678	2.010000	transcription_start_site	+	41411566	41411566	-162	NCR2	54541	AJ010100	natural cytotoxicity triggering receptor 2	9436	CD336|LY95|NK-p44|NKP44|dJ149M18.1
748	chr6	41411129	41411678	2.010000	transcription_start_site	+	41411566	41411566	-162	NCR2	54540	AJ010099	natural cytotoxicity triggering receptor 2	9436	CD336|LY95|NK-p44|NKP44|dJ149M18.1
749	chr6	74121252	74121520	2.010000	transcription_start_site	-	74120674	74120674	-712	DPPA5	55021	NM_001025290	developmental pluripotency associated 5	340168	Esg1
750	chr7	100556877	100557321	2.010000	transcription_start_site	+	100557124	100557124	-25	SERPINE1	58398	BC010860	serpin peptidase inhibitor, clade E (nexin, plasminogen activator inhibitor type 1), member 1	5054	PAI|PAI-1|PAI1|PLANH1
750	chr7	100556877	100557321	2.010000	transcription_start_site	+	100557171	100557171	-72	SERPINE1	58399	NM_000602	serpin peptidase inhibitor, clade E (nexin, plasminogen activator inhibitor type 1), member 1	5054	PAI|PAI-1|PAI1|PLANH1
751	chrX	70359707	70359951	2.010000	transcription_start_site	+	70359800	70359800	29	GJB1	42724	NM_000166	gap junction protein, beta 1, 32kDa (connexin 32, Charcot-Marie-Tooth neuropathy, X-linked)	2705	CMTX|CMTX1|CX32
751	chrX	70359707	70359951	2.010000	transcription_start_site	+	70359800	70359800	29	GJB1	42723	BC022426	gap junction protein, beta 1, 32kDa (connexin 32, Charcot-Marie-Tooth neuropathy, X-linked)	2705	CMTX|CMTX1|CX32
751	chrX	70359707	70359951	2.010000	transcription_start_site	+	70359871	70359871	-42	GJB1	42725	BC002805	gap junction protein, beta 1, 32kDa (connexin 32, Charcot-Marie-Tooth neuropathy, X-linked)	2705	CMTX|CMTX1|CX32
752	chrX	140614068	140614937	2.010000	transcription_start_site	-	140614499	140614499	-3	SPANXE	43723	BC062672	SPANX family, member E	171489	MGC71908|SPANX-A2|SPANX-C|SPANX-D|SPANXA2|SPANXD
752	chrX	140614068	140614937	2.010000	transcription_start_site	-	140614321	140614321	-181	SPANXE	43722	NM_145665	SPANX family, member E	171489	MGC71908|SPANX-A2|SPANX-C|SPANX-D|SPANXA2|SPANXD
752	chrX	140614068	140614937	2.010000	transcription_start_site	-	140614264	140614264	-238	SPANXD	43721	NM_032417	SPANX family, member D	64648	MGC119769|SPANX-D|dJ171K16.1
752	chrX	140614068	140614937	2.010000	transcription_start_site	-	140614261	140614261	-241	SPANXD	43724	BC103961	SPANX family, member D	64648	MGC119769|SPANX-D|dJ171K16.1
753	chr11	78828907	78829476	2.000000	transcription_start_site	-	78829634	78829634	442	LOC646089	12181	XM_929051	hypothetical protein LOC646089	646089	-
754	chr11	118716808	118717353	2.000000	transcription_start_site	-	118716803	118716803	-277	C1QTNF5	12906	BC029485	C1q and tumor necrosis factor related protein 5	114902	CTRP5|DKFZp586B0621|LORD
754	chr11	118716808	118717353	2.000000	transcription_start_site	-	118716791	118716791	-289	C1QTNF5	12907	NM_015645	C1q and tumor necrosis factor related protein 5	114902	CTRP5|DKFZp586B0621|LORD
755	chr12	54995701	54996551	2.000000	transcription_start_site	-	54996030	54996030	-96	TMEM4	14929	BC065015	transmembrane protein 4	10330	HP10390|MSAP|ZSIG9
755	chr12	54995701	54996551	2.000000	transcription_start_site	-	54996387	54996387	261	TMEM4	14930	NM_014255	transmembrane protein 4	10330	HP10390|MSAP|ZSIG9
756	chr14	103384339	103384773	2.000000	transcription_start_site	-	103383555	103383555	-1001	PPP1R13B	19325	NM_015316	protein phosphatase 1, regulatory (inhibitor) subunit 13B	23368	ASPP1|KIAA0771|p53BP2-like|p85
757	chr16	32765652	32765801	2.000000	transcription_start_site	+	32766534	32766534	-807	LOC401845	23269	XM_377426	similar to Ig heavy chain V-II region SESS precursor	401845	-
758	chr17	24205572	24206141	2.000000	transcription_start_site	+	24206168	24206168	-311	ERAL1	25624	NM_005702	Era G-protein-like 1 (E. coli)	26284	ERA|ERAL1A|HERA-A|HERA-B
759	chr17	32031339	32031608	2.000000	transcription_start_site	+	32032137	32032137	-663	MRM1	25991	NM_024864	mitochondrial rRNA methyltransferase 1 homolog (S. cerevisiae)	79922	FLJ22578
759	chr17	32031339	32031608	2.000000	transcription_start_site	+	32032197	32032197	-723	MRM1	25992	BC072411	mitochondrial rRNA methyltransferase 1 homolog (S. cerevisiae)	79922	FLJ22578
760	chr19	10423836	10424787	2.000000	transcription_start_site	+	10424614	10424614	-302	PDE4A	29931	BC038234	phosphodiesterase 4A, cAMP-specific (phosphodiesterase E2 dunce homolog, Drosophila)	5141	DPDE2|PDE4
760	chr19	10423836	10424787	2.000000	transcription_start_site	+	10424636	10424636	-324	PDE4A	29932	NM_006202	phosphodiesterase 4A, cAMP-specific (phosphodiesterase E2 dunce homolog, Drosophila)	5141	DPDE2|PDE4
760	chr19	10423836	10424787	2.000000	transcription_start_site	+	10424755	10424755	-443	PDE4A	29933	BC019864	phosphodiesterase 4A, cAMP-specific (phosphodiesterase E2 dunce homolog, Drosophila)	5141	DPDE2|PDE4
761	chr2	70901040	70901414	2.000000	transcription_start_site	-	70901240	70901240	13	CLEC4F	34197	NM_173535	C-type lectin domain family 4, member F	165530	CLECSF13|FLJ39110|KCLR
762	chr2	128285497	128286065	2.000000	transcription_start_site	-	128285215	128285215	-566	WDR33	35330	NM_001006622	WD repeat domain 33	55339	FLJ11294|WDC146
762	chr2	128285497	128286065	2.000000	transcription_start_site	-	128285215	128285215	-566	WDR33	35329	NM_001006623	WD repeat domain 33	55339	FLJ11294|WDC146
762	chr2	128285497	128286065	2.000000	transcription_start_site	-	128285215	128285215	-566	WDR33	35328	NM_018383	WD repeat domain 33	55339	FLJ11294|WDC146
763	chr6	26393328	26393577	2.000000	transcription_start_site	-	26393706	26393706	253	HIST1H4H	53589	NM_003543	histone 1, H4h	8365	H4/h|H4FH
763	chr6	26393328	26393577	2.000000	transcription_start_site	-	26393741	26393741	288	HIST1H4H	53588	BC010926	histone 1, H4h	8365	H4/h|H4FH
764	chr9	33229504	33230348	2.000000	transcription_start_site	+	33230195	33230195	-269	SPINK4	62187	BC110068	serine peptidase inhibitor, Kazal type 4	27290	MGC133107|PEC-60
764	chr9	33229504	33230348	2.000000	transcription_start_site	+	33230195	33230195	-269	SPINK4	62188	NM_014471	serine peptidase inhibitor, Kazal type 4	27290	MGC133107|PEC-60
765	chr9	115854802	115855241	2.000000	transcription_start_site	+	115855090	115855090	-68	LOC286334	63484	NM_001040063	hypothetical protein LOC286334	286334	FP13169
766	chrX	17302766	17303115	2.000000	transcription_start_site	+	17303463	17303463	-522	NHS	41741	NM_198270	Nance-Horan syndrome (congenital cataracts and dental anomalies)	4810	DKFZp781F2016|DKFZp781L0254|SCML1
767	chrX	55117944	55118384	2.000000	transcription_start_site	+	55118228	55118228	-64	PAGE2B	42557	NM_001015038	P antigen family, member 2B	389860	GAGEE3
768	chrX	74659738	74660395	2.000000	transcription_start_site	-	74659600	74659600	-466	ZDHHC15	42831	NM_144969	zinc finger, DHHC-type containing 15	158866	FLJ31812|MGC119974|MGC119975|MGC119976|MRX91
768	chrX	74659738	74660395	2.000000	transcription_start_site	-	74659600	74659600	-466	ZDHHC15	42832	BC103980	zinc finger, DHHC-type containing 15	158866	FLJ31812|MGC119974|MGC119975|MGC119976|MRX91
769	chrX	151689473	151689703	2.000000	transcription_start_site	-	151688896	151688896	-692	MAGEA3	43902	BC005963	melanoma antigen family A, 3	4102	HIP8|HYPD|MAGE3|MAGEA6|MGC14613
769	chrX	151689473	151689703	2.000000	transcription_start_site	-	151688896	151688896	-692	MAGEA3	43900	NM_005362	melanoma antigen family A, 3	4102	HIP8|HYPD|MAGE3|MAGEA6|MGC14613
769	chrX	151689473	151689703	2.000000	transcription_start_site	-	151688861	151688861	-727	MAGEA3	43904	BC000340	melanoma antigen family A, 3	4102	HIP8|HYPD|MAGE3|MAGEA6|MGC14613
769	chrX	151689473	151689703	2.000000	transcription_start_site	-	151688854	151688854	-734	MAGEA3	43903	BC016803	melanoma antigen family A, 3	4102	HIP8|HYPD|MAGE3|MAGEA6|MGC14613
769	chrX	151689473	151689703	2.000000	transcription_start_site	-	151688851	151688851	-737	MAGEA3	43901	BC017389	melanoma antigen family A, 3	4102	HIP8|HYPD|MAGE3|MAGEA6|MGC14613
770	chr1	24342007	24342756	1.990000	transcription_start_site	-	24342198	24342198	-183	IL22RA1	01166	NM_021258	interleukin 22 receptor, alpha 1	58985	CRF2-9|IL22R
771	chr1	159368603	159368767	1.990000	transcription_start_site	-	159368880	159368880	195	DEDD	05031	NM_001039712	death effector domain containing	9191	CASP8IP1|DEDD1|DEFT|FLDED1|KE05
772	chr1	245647697	245648131	1.990000	transcription_start_site	+	245647973	245647973	-59	CIAS1	06856	NM_004895	cold autoinflammatory syndrome 1	114548	AGTAVPRL|AII/AVP|C1orf7|FCAS|FCU|MWS|NALP3|PYPAF1
772	chr1	245647697	245648131	1.990000	transcription_start_site	+	245647973	245647973	-59	CIAS1	06857	NM_183395	cold autoinflammatory syndrome 1	114548	AGTAVPRL|AII/AVP|C1orf7|FCAS|FCU|MWS|NALP3|PYPAF1
772	chr1	245647697	245648131	1.990000	transcription_start_site	+	245647973	245647973	-59	CIAS1	06854	AF410477	cold autoinflammatory syndrome 1	114548	AGTAVPRL|AII/AVP|C1orf7|FCAS|FCU|MWS|NALP3|PYPAF1
772	chr1	245647697	245648131	1.990000	transcription_start_site	+	245647973	245647973	-59	CIAS1	06855	AF427617	cold autoinflammatory syndrome 1	114548	AGTAVPRL|AII/AVP|C1orf7|FCAS|FCU|MWS|NALP3|PYPAF1
772	chr1	245647697	245648131	1.990000	transcription_start_site	+	245648725	245648725	-811	CIAS1	06858	AY422168	cold autoinflammatory syndrome 1	114548	AGTAVPRL|AII/AVP|C1orf7|FCAS|FCU|MWS|NALP3|PYPAF1
773	chr11	122571361	122571785	1.990000	transcription_start_site	-	122571217	122571217	-356	ASAM	12959	NM_024769	adipocyte-specific adhesion molecule	79827	ACAM|CLMP|FLJ22415
773	chr11	122571361	122571785	1.990000	transcription_start_site	-	122570869	122570869	-704	ASAM	12960	BC009371	adipocyte-specific adhesion molecule	79827	ACAM|CLMP|FLJ22415
774	chr15	50270679	50271218	1.990000	transcription_start_site	-	50270857	50270857	-91	GNB5	20336	NM_016194	guanine nucleotide binding protein (G protein), beta 5	10681	FLJ37457|GB5
775	chr16	4778259	4778708	1.990000	transcription_start_site	+	4778463	4778463	20	LOC440335	22189	XM_498632	hypothetical gene supported by BC022385%3B BC035868%3B BC048326	440335	-
775	chr16	4778259	4778708	1.990000	transcription_start_site	+	4778404	4778404	79	LOC440335	22188	XM_935391	hypothetical gene supported by BC022385%3B BC035868%3B BC048326	440335	-
775	chr16	4778259	4778708	1.990000	transcription_start_site	-	4778348	4778348	-135	FLJ25410	22186	NM_144605	hypothetical protein FLJ25410	124404	-
775	chr16	4778259	4778708	1.990000	transcription_start_site	-	4778329	4778329	-154	FLJ25410	22187	BC035619	hypothetical protein FLJ25410	124404	-
776	chr16	87257429	87257958	1.990000	transcription_start_site	-	87257019	87257019	-674	MVD	24396	BC000011	mevalonate (diphospho) decarboxylase	4597	FP17780|MPD
776	chr16	87257429	87257958	1.990000	transcription_start_site	-	87256996	87256996	-697	MVD	24397	NM_002461	mevalonate (diphospho) decarboxylase	4597	FP17780|MPD
777	chr17	4621639	4622108	1.990000	transcription_start_site	+	4621935	4621935	-61	TM4SF5	24789	BC069519	transmembrane 4 L six family member 5	9032	-
777	chr17	4621639	4622108	1.990000	transcription_start_site	+	4621935	4621935	-61	TM4SF5	24790	NM_003963	transmembrane 4 L six family member 5	9032	-
777	chr17	4621639	4622108	1.990000	transcription_start_site	+	4621938	4621938	-64	TM4SF5	24791	BC093688	transmembrane 4 L six family member 5	9032	-
778	chr18	46062462	46062906	1.990000	transcription_start_site	-	46061868	46061868	-816	MBD1	28798	BC033242	methyl-CpG binding domain protein 1	4152	CXXC3|PCM1|RFT
778	chr18	46062462	46062906	1.990000	transcription_start_site	-	46061844	46061844	-840	MBD1	28795	NM_002384	methyl-CpG binding domain protein 1	4152	CXXC3|PCM1|RFT
778	chr18	46062462	46062906	1.990000	transcription_start_site	-	46061844	46061844	-840	MBD1	28797	NM_015846	methyl-CpG binding domain protein 1	4152	CXXC3|PCM1|RFT
778	chr18	46062462	46062906	1.990000	transcription_start_site	-	46061844	46061844	-840	MBD1	28794	NM_015847	methyl-CpG binding domain protein 1	4152	CXXC3|PCM1|RFT
778	chr18	46062462	46062906	1.990000	transcription_start_site	-	46061844	46061844	-840	MBD1	28799	NM_015845	methyl-CpG binding domain protein 1	4152	CXXC3|PCM1|RFT
778	chr18	46062462	46062906	1.990000	transcription_start_site	-	46061844	46061844	-840	MBD1	28796	NM_015844	methyl-CpG binding domain protein 1	4152	CXXC3|PCM1|RFT
779	chr19	8023435	8024104	1.990000	transcription_start_site	+	8023933	8023933	-163	CCL25	29781	NM_005624	chemokine (C-C motif) ligand 25	6370	Ckb15|SCYA25|TECK
779	chr19	8023435	8024104	1.990000	transcription_start_site	+	8023933	8023933	-163	CCL25	29782	NM_148888	chemokine (C-C motif) ligand 25	6370	Ckb15|SCYA25|TECK
780	chr19	18390256	18390785	1.990000	transcription_start_site	+	18391135	18391135	-614	SSBP4	30563	NM_032627	single stranded DNA binding protein 4	170463	MGC3181
780	chr19	18390256	18390785	1.990000	transcription_start_site	+	18391135	18391135	-614	SSBP4	30562	NM_001009998	single stranded DNA binding protein 4	170463	MGC3181
780	chr19	18390256	18390785	1.990000	transcription_start_site	+	18391238	18391238	-717	SSBP4	30564	BC000274	single stranded DNA binding protein 4	170463	MGC3181
781	chr19	59989314	59989778	1.990000	transcription_start_site	+	59989604	59989604	-58	KIR3DL1	32693	U33328	killer cell immunoglobulin-like receptor, three domains, long cytoplasmic tail, 1	3811	AMB11|CD158E1|CD158E1/2|CD158E2|CL-11|CL-2|KIR|KIR-G1|KIR3DL1/2V|KIR3DS1|MGC119726|MGC119728|MGC126589|MGC126591|NKAT10|NKAT3|NKB1|NKB1B
781	chr19	59989314	59989778	1.990000	transcription_start_site	+	59989618	59989618	-72	KIR2DL4	32694	AY601812	killer cell immunoglobulin-like receptor, two domains, long cytoplasmic tail, 4	3805	103AS|15.212|CD158D|KIR103|KIR103AS
781	chr19	59989314	59989778	1.990000	transcription_start_site	+	59989624	59989624	-78	LOC653757	32695	XM_930555	similar to Killer cell immunoglobulin-like receptor 2DL4 precursor (MHC class I NK cell receptor KIR103AS) (Killer cell inhibitory receptor 103AS) (KIR-103AS) (G9P)	653757	-
782	chr2	233586298	233586765	1.990000	transcription_start_site	-	233586182	233586182	-349	NGEF	36964	BC031573	neuronal guanine nucleotide exchange factor	25791	EPHEXIN
782	chr2	233586298	233586765	1.990000	transcription_start_site	-	233586182	233586182	-349	NGEF	36963	NM_019850	neuronal guanine nucleotide exchange factor	25791	EPHEXIN
783	chr4	3284879	3285133	1.990000	transcription_start_site	+	3285671	3285671	-665	RGS12	48036	NM_198229	regulator of G-protein signalling 12	6002	DKFZp761K1617|DKFZp761K1817
783	chr4	3284879	3285133	1.990000	transcription_start_site	+	3285671	3285671	-665	RGS12	48035	NM_002926	regulator of G-protein signalling 12	6002	DKFZp761K1617|DKFZp761K1817
783	chr4	3284879	3285133	1.990000	transcription_start_site	+	3285671	3285671	-665	RGS12	48037	NM_198432	regulator of G-protein signalling 12	6002	DKFZp761K1617|DKFZp761K1817
784	chr5	140241262	140242586	1.990000	transcription_start_site	+	140242037	140242037	-113	PCDHA13	52122	NM_031865	protocadherin alpha 13	56136	CNR5|CNRN5|CNRS5|CRNR5|PCDH-ALPHA13
784	chr5	140241262	140242586	1.990000	transcription_start_site	+	140242037	140242037	-113	PCDHA13	52121	NM_018904	protocadherin alpha 13	56136	CNR5|CNRN5|CNRS5|CRNR5|PCDH-ALPHA13
785	chr6	26565378	26565524	1.990000	transcription_start_site	+	26566128	26566128	-677	BTN2A1	53604	CR609907	butyrophilin, subfamily 2, member A1	11120	BK14H9.1|BT2.1|BTF1|DJ3E1.1
785	chr6	26565378	26565524	1.990000	transcription_start_site	+	26566167	26566167	-716	BTN2A1	53606	NM_078476	butyrophilin, subfamily 2, member A1	11120	BK14H9.1|BT2.1|BTF1|DJ3E1.1
785	chr6	26565378	26565524	1.990000	transcription_start_site	+	26566167	26566167	-716	BTN2A1	53605	NM_007049	butyrophilin, subfamily 2, member A1	11120	BK14H9.1|BT2.1|BTF1|DJ3E1.1
786	chr6	130073567	130073720	1.990000	transcription_start_site	-	130073063	130073063	-580	ARHGAP18	55664	NM_033515	Rho GTPase activating protein 18	93663	FLJ25728|MGC126757|MGC138145|MacGAP|bA307O14.2
786	chr6	130073567	130073720	1.990000	transcription_start_site	-	130073057	130073057	-586	ARHGAP18	55666	BC101708	Rho GTPase activating protein 18	93663	FLJ25728|MGC126757|MGC138145|MacGAP|bA307O14.2
786	chr6	130073567	130073720	1.990000	transcription_start_site	-	130073015	130073015	-628	ARHGAP18	55665	BC107416	Rho GTPase activating protein 18	93663	FLJ25728|MGC126757|MGC138145|MacGAP|bA307O14.2
787	chr7	53846929	53847278	1.990000	transcription_start_site	-	53847118	53847118	14	FLJ45974	57307	NM_001001707	FLJ45974 protein	401337	-
788	chr7	99411427	99411778	1.990000	transcription_start_site	-	99411607	99411607	4	AZGP1	58254	BC033830	alpha-2-glycoprotein 1, zinc	563	ZA2G|ZAG
788	chr7	99411427	99411778	1.990000	transcription_start_site	-	99411590	99411590	-12	AZGP1	58253	BC005306	alpha-2-glycoprotein 1, zinc	563	ZA2G|ZAG
788	chr7	99411427	99411778	1.990000	transcription_start_site	-	99411623	99411623	20	AZGP1	58252	NM_001185	alpha-2-glycoprotein 1, zinc	563	ZA2G|ZAG
789	chrX	151670563	151671507	1.990000	transcription_start_site	-	151670755	151670755	-280	MAGEA2B	43894	NM_153488	melanoma antigen family A, 2B	266740	MAGE2|MAGEA2|MGC16973
789	chrX	151670563	151671507	1.990000	transcription_start_site	-	151670755	151670755	-280	MAGEA2B	43892	BC013098	melanoma antigen family A, 2B	266740	MAGE2|MAGEA2|MGC16973
789	chrX	151670563	151671507	1.990000	transcription_start_site	-	151670573	151670573	-462	MAGEA2	43895	BC112158	melanoma antigen family A, 2	4101	MAGE2|MAGEA2A|MGC131923
789	chrX	151670563	151671507	1.990000	transcription_start_site	-	151671656	151671656	621	MAGEA2	43891	BC063681	melanoma antigen family A, 2	4101	MAGE2|MAGEA2A|MGC131923
790	chr10	131823855	131824404	1.980000	transcription_start_site	+	131824652	131824652	-522	TXNL2	09439	BC005289	thioredoxin-like 2	10539	PICOT
790	chr10	131823855	131824404	1.980000	transcription_start_site	+	131824671	131824671	-541	TXNL2	09440	NM_006541	thioredoxin-like 2	10539	PICOT
791	chr11	60390807	60391241	1.980000	transcription_start_site	+	60391590	60391590	-566	ZP1	11071	NM_207341	zona pellucida glycoprotein 1 (sperm receptor)	22917	MGC87693
792	chr15	19336475	19337416	1.980000	transcription_start_site	-	19336671	19336671	-274	POTE15	19523	BC066981	protein expressed in prostate, ovary, testis, and placenta 15	339010	MGC119371|MGC119373
792	chr15	19336475	19337416	1.980000	transcription_start_site	-	19336667	19336667	-278	POTE15	19522	NM_207355	protein expressed in prostate, ovary, testis, and placenta 15	339010	MGC119371|MGC119373
792	chr15	19336475	19337416	1.980000	transcription_start_site	-	19336352	19336352	-593	POTE15	19518	AY465170	protein expressed in prostate, ovary, testis, and placenta 15	339010	MGC119371|MGC119373
792	chr15	19336475	19337416	1.980000	transcription_start_site	-	19336333	19336333	-612	POTE15	19519	BC101005	protein expressed in prostate, ovary, testis, and placenta 15	339010	MGC119371|MGC119373
792	chr15	19336475	19337416	1.980000	transcription_start_site	-	19336333	19336333	-612	POTE15	19520	BC101006	protein expressed in prostate, ovary, testis, and placenta 15	339010	MGC119371|MGC119373
792	chr15	19336475	19337416	1.980000	transcription_start_site	-	19336333	19336333	-612	POTE15	19521	BC101007	protein expressed in prostate, ovary, testis, and placenta 15	339010	MGC119371|MGC119373
793	chr17	44641544	44642703	1.980000	transcription_start_site	-	44641742	44641742	-381	GNGT2	26921	NM_031498	guanine nucleotide binding protein (G protein), gamma transducing activity polypeptide 2	2793	G-GAMMA-8|G-GAMMA-C|GNG8|GNG9|GNGT8
793	chr17	44641544	44642703	1.980000	transcription_start_site	-	44641742	44641742	-381	GNGT2	26922	BC008663	guanine nucleotide binding protein (G protein), gamma transducing activity polypeptide 2	2793	G-GAMMA-8|G-GAMMA-C|GNG8|GNG9|GNGT8
793	chr17	44641544	44642703	1.980000	transcription_start_site	+	44642587	44642587	-463	ABI3	26923	NM_016428	ABI gene family, member 3	51225	NESH|SSH3BP3
793	chr17	44641544	44642703	1.980000	transcription_start_site	+	44643081	44643081	-957	ABI3	26924	BC007780	ABI gene family, member 3	51225	NESH|SSH3BP3
794	chr17	75318683	75319547	1.980000	transcription_start_site	+	75319275	75319275	-160	ENPP7	27927	AK126250	ectonucleotide pyrophosphatase/phosphodiesterase 7	339221	ALK-SMase|MGC50179
794	chr17	75318683	75319547	1.980000	transcription_start_site	+	75319476	75319476	-361	ENPP7	27929	NM_178543	ectonucleotide pyrophosphatase/phosphodiesterase 7	339221	ALK-SMase|MGC50179
794	chr17	75318683	75319547	1.980000	transcription_start_site	+	75319476	75319476	-361	ENPP7	27928	BC041453	ectonucleotide pyrophosphatase/phosphodiesterase 7	339221	ALK-SMase|MGC50179
795	chr2	10198167	10198711	1.980000	transcription_start_site	+	10198959	10198959	-520	FLJ25102	33171	NM_182626	hypothetical protein FLJ25102	348738	-
795	chr2	10198167	10198711	1.980000	transcription_start_site	+	10199430	10199430	-991	FLJ25102	33172	BC093999	hypothetical protein FLJ25102	348738	-
796	chr2	100088285	100088626	1.980000	transcription_start_site	-	100088477	100088477	21	AFF3	34853	NM_001025108	AF4/FMR2 family, member 3	3899	LAF4|MLLT2-like
797	chr3	185218304	185218533	1.980000	transcription_start_site	-	185218421	185218421	2	ABCC5	47463	NM_005688	ATP-binding cassette, sub-family C (CFTR/MRP), member 5	10057	ABC33|DKFZp686C1782|EST277145|MOAT-C|MOATC|MRP5|SMRP|pABC11
797	chr3	185218304	185218533	1.980000	transcription_start_site	-	185218421	185218421	2	ABCC5	47465	NM_001023587	ATP-binding cassette, sub-family C (CFTR/MRP), member 5	10057	ABC33|DKFZp686C1782|EST277145|MOAT-C|MOATC|MRP5|SMRP|pABC11
798	chr4	2906072	2906518	1.980000	transcription_start_site	-	2906310	2906310	15	TETRAN	48023	BC001502	tetracycline transporter-like protein	10227	TETTRAN
798	chr4	2906072	2906518	1.980000	transcription_start_site	-	2906313	2906313	18	TETRAN	48022	BC014979	tetracycline transporter-like protein	10227	TETTRAN
798	chr4	2906072	2906518	1.980000	transcription_start_site	-	2905567	2905567	-728	TETRAN	48024	NM_001120	tetracycline transporter-like protein	10227	TETTRAN
799	chr4_random	554596	555255	1.980000	transcription_start_site	-	555042	555042	116	LOC389833	44470	AF289559	similar to hypothetical protein MGC27019	389833	FLJ35473
799	chr4_random	554596	555255	1.980000	transcription_start_site	-	555087	555087	161	LOC389833	44471	NM_001033515	similar to hypothetical protein MGC27019	389833	FLJ35473
800	chr9	100906438	100906992	1.980000	transcription_start_site	+	100907213	100907213	-498	TGFBR1	63217	BC071181	transforming growth factor, beta receptor I (activin A receptor type II-like kinase, 53kDa)	7046	ACVRLK4|ALK-5|SKR4|TGFR-1
800	chr9	100906438	100906992	1.980000	transcription_start_site	+	100907232	100907232	-517	TGFBR1	63218	NM_004612	transforming growth factor, beta receptor I (activin A receptor type II-like kinase, 53kDa)	7046	ACVRLK4|ALK-5|SKR4|TGFR-1
801	chr9	129753131	129753565	1.980000	transcription_start_site	-	129752814	129752814	-534	FAM102A	63821	NM_203305	family with sequence similarity 102, member A	399665	C9orf132|EEIG1|MGC50853|bA203J24.7
802	chrX	110400623	110401157	1.980000	transcription_start_site	-	110400407	110400407	-483	CAPN6	43255	NM_014289	calpain 6	827	CANPX|CAPNX|CalpM|DJ914P14.1
803	chrX	142433069	142433724	1.980000	transcription_start_site	-	142432973	142432973	-423	SPANX-N3	43734	NM_001009609	SPANX-N3 protein	139067	-
803	chrX	142433069	142433724	1.980000	transcription_start_site	-	142432969	142432969	-427	SPANX-N3	43733	BC062750	SPANX-N3 protein	139067	-
804	chr1	40769341	40770171	1.970000	transcription_start_site	+	40769819	40769819	-63	ZNF684	01899	NM_152373	zinc finger protein 684	127396	MGC27466
804	chr1	40769341	40770171	1.970000	transcription_start_site	+	40769915	40769915	-159	ZNF684	01900	BC091518	zinc finger protein 684	127396	MGC27466
805	chr1	158038059	158038888	1.970000	transcription_start_site	+	158038830	158038830	-356	FCRL6	04906	AY212514	Fc receptor-like 6	343413	FLJ16056|FcRH6
805	chr1	158038059	158038888	1.970000	transcription_start_site	+	158038837	158038837	-363	FCRL6	04908	NM_001004310	Fc receptor-like 6	343413	FLJ16056|FcRH6
805	chr1	158038059	158038888	1.970000	transcription_start_site	+	158038837	158038837	-363	FCRL6	04907	AY654627	Fc receptor-like 6	343413	FLJ16056|FcRH6
806	chr10	102279486	102280254	1.970000	transcription_start_site	-	102279626	102279626	-244	NDUFB8	08864	NM_005004	NADH dehydrogenase (ubiquinone) 1 beta subcomplex, 8, 19kDa	4714	ASHI|CI-ASHI
806	chr10	102279486	102280254	1.970000	transcription_start_site	-	102279611	102279611	-259	NDUFB8	08865	BC019276	NADH dehydrogenase (ubiquinone) 1 beta subcomplex, 8, 19kDa	4714	ASHI|CI-ASHI
807	chr10	121285836	121286300	1.970000	transcription_start_site	-	121286035	121286035	-33	RGS10	09245	NM_002925	regulator of G-protein signalling 10	6001	-
808	chr12	5925465	5925809	1.970000	transcription_start_site	-	5925659	5925659	22	TMEM16B	13378	NM_020373	transmembrane protein 16B	57101	C12orf3|DKFZp434P102
809	chr13	97627989	97628318	1.970000	transcription_start_site	-	97627522	97627522	-631	RNF113B	17295	NM_178861	ring finger protein 113B	140432	MGC26599|RNF161|ZNF183L1|bA10G5.1
809	chr13	97627989	97628318	1.970000	transcription_start_site	-	97627520	97627520	-633	RNF113B	17296	BC017585	ring finger protein 113B	140432	MGC26599|RNF161|ZNF183L1|bA10G5.1
809	chr13	97627989	97628318	1.970000	transcription_start_site	-	97627510	97627510	-643	RNF113B	17297	BC025388	ring finger protein 113B	140432	MGC26599|RNF161|ZNF183L1|bA10G5.1
810	chr14	23654260	23654909	1.970000	transcription_start_site	+	23654653	23654653	-68	WDR23	17855	AF130070	WD repeat domain 23	80344	DKFZp779A1629|GL014|PRO2389
810	chr14	23654260	23654909	1.970000	transcription_start_site	+	23654422	23654422	162	WDR23	17854	BX247970	WD repeat domain 23	80344	DKFZp779A1629|GL014|PRO2389
810	chr14	23654260	23654909	1.970000	transcription_start_site	-	23654063	23654063	-521	NRL	17846	NM_006177	neural retina leucine zipper	4901	D14S46E|RP27
811	chr17	32379496	32379856	1.970000	transcription_start_site	+	32380287	32380287	-611	AATF	25995	NM_012138	apoptosis antagonizing transcription factor	26574	CHE-1|CHE1|DED
811	chr17	32379496	32379856	1.970000	transcription_start_site	+	32380407	32380407	-731	AATF	25996	BC000591	apoptosis antagonizing transcription factor	26574	CHE-1|CHE1|DED
812	chr2	219404758	219405522	1.970000	transcription_start_site	-	219404756	219404756	-384	PRKAG3	36639	BC098102	protein kinase, AMP-activated, gamma 3 non-catalytic subunit	53632	AMPKG3
812	chr2	219404758	219405522	1.970000	transcription_start_site	-	219404756	219404756	-384	PRKAG3	36638	NM_017431	protein kinase, AMP-activated, gamma 3 non-catalytic subunit	53632	AMPKG3
813	chr20	33336592	33336826	1.970000	transcription_start_site	-	33336008	33336008	-701	ITGB4BP	38024	NM_002212	integrin beta 4 binding protein	3692	CAB|EIF3A|EIF6|b(2)gcn|p27BBP
813	chr20	33336592	33336826	1.970000	transcription_start_site	-	33336008	33336008	-701	ITGB4BP	38026	NM_181467	integrin beta 4 binding protein	3692	CAB|EIF3A|EIF6|b(2)gcn|p27BBP
813	chr20	33336592	33336826	1.970000	transcription_start_site	-	33336008	33336008	-701	ITGB4BP	38025	NM_181466	integrin beta 4 binding protein	3692	CAB|EIF3A|EIF6|b(2)gcn|p27BBP
813	chr20	33336592	33336826	1.970000	transcription_start_site	-	33336006	33336006	-703	ITGB4BP	38022	BC001119	integrin beta 4 binding protein	3692	CAB|EIF3A|EIF6|b(2)gcn|p27BBP
813	chr20	33336592	33336826	1.970000	transcription_start_site	-	33335984	33335984	-725	ITGB4BP	38021	BC011845	integrin beta 4 binding protein	3692	CAB|EIF3A|EIF6|b(2)gcn|p27BBP
813	chr20	33336592	33336826	1.970000	transcription_start_site	-	33335966	33335966	-743	ITGB4BP	38023	BC019305	integrin beta 4 binding protein	3692	CAB|EIF3A|EIF6|b(2)gcn|p27BBP
813	chr20	33336592	33336826	1.970000	transcription_start_site	-	33335920	33335920	-789	ITGB4BP	38027	NM_181468	integrin beta 4 binding protein	3692	CAB|EIF3A|EIF6|b(2)gcn|p27BBP
813	chr20	33336592	33336826	1.970000	transcription_start_site	-	33335920	33335920	-789	ITGB4BP	38028	NM_181469	integrin beta 4 binding protein	3692	CAB|EIF3A|EIF6|b(2)gcn|p27BBP
814	chr3	48481355	48481599	1.970000	transcription_start_site	+	48481448	48481448	29	TREX1	45398	NM_016381	three prime repair exonuclease 1	11277	ATRIP|DKFZp434J0310|DRN3|FLJ12343
814	chr3	48481355	48481599	1.970000	transcription_start_site	+	48481448	48481448	29	TREX1	45399	NM_033629	three prime repair exonuclease 1	11277	ATRIP|DKFZp434J0310|DRN3|FLJ12343
815	chr3	53891632	53891782	1.970000	transcription_start_site	-	53891227	53891227	-480	ACTR8	45803	NM_022899	ARP8 actin-related protein 8 homolog (yeast)	93973	ARP8|FLJ12934|FLJ22579
816	chr7	27132660	27134229	1.970000	transcription_start_site	-	27133164	27133164	-280	HOXA3	56850	NM_153631	homeobox A3	3200	HOX1|HOX1E|MGC10155
817	chr7	72361355	72361594	1.970000	transcription_start_site	-	72360759	72360759	-715	NSUN5	57577	NM_148956	NOL1/NOP2/Sun domain family, member 5	55695	(NOL1)|FLJ10267|MGC986|NOL1R|NSUN5A|WBSCR20|WBSCR20A|p120|p120 (NOL1)
817	chr7	72361355	72361594	1.970000	transcription_start_site	-	72360759	72360759	-715	NSUN5	57576	NM_018044	NOL1/NOP2/Sun domain family, member 5	55695	(NOL1)|FLJ10267|MGC986|NOL1R|NSUN5A|WBSCR20|WBSCR20A|p120|p120 (NOL1)
817	chr7	72361355	72361594	1.970000	transcription_start_site	-	72360749	72360749	-725	NSUN5	57575	AK125667	NOL1/NOP2/Sun domain family, member 5	55695	(NOL1)|FLJ10267|MGC986|NOL1R|NSUN5A|WBSCR20|WBSCR20A|p120|p120 (NOL1)
817	chr7	72361355	72361594	1.970000	transcription_start_site	-	72360740	72360740	-734	NSUN5	57578	BC008084	NOL1/NOP2/Sun domain family, member 5	55695	(NOL1)|FLJ10267|MGC986|NOL1R|NSUN5A|WBSCR20|WBSCR20A|p120|p120 (NOL1)
818	chr8	17315782	17316063	1.970000	transcription_start_site	-	17315207	17315207	-715	MTMR7	59897	NM_004686	myotubularin related protein 7	9108	DKFZp781E194
819	chr9	99975316	99975765	1.970000	transcription_start_site	-	99974995	99974995	-545	CORO2A	63200	NM_003389	coronin, actin binding protein, 2A	7464	CLIPINB|IR10|WDR2
820	chrX	47402970	47403409	1.970000	transcription_start_site	-	47403280	47403280	90	UXT	42103	BC000720	ubiquitously-expressed transcript	8409	ART-27
820	chrX	47402970	47403409	1.970000	transcription_start_site	-	47403460	47403460	270	UXT	42102	NM_153477	ubiquitously-expressed transcript	8409	ART-27
820	chrX	47402970	47403409	1.970000	transcription_start_site	-	47403504	47403504	314	UXT	42104	NM_004182	ubiquitously-expressed transcript	8409	ART-27
821	chr1	43197454	43197923	1.960000	transcription_start_site	-	43197088	43197088	-600	SLC2A1	01979	NM_006516	solute carrier family 2 (facilitated glucose transporter), member 1	6513	GLUT|GLUT1
822	chr11	56860261	56860718	1.960000	transcription_start_site	-	56859927	56859927	-562	SSRP1	10877	NM_003146	structure specific recognition protein 1	6749	FACT|T160
823	chr12	130003991	130004148	1.960000	transcription_start_site	+	130004789	130004789	-719	GPR133	16396	NM_198827	G protein-coupled receptor 133	283383	DKFZp434B1272|FLJ16770|MGC138512|MGC138514|PGR25
823	chr12	130003991	130004148	1.960000	transcription_start_site	+	130004933	130004933	-863	GPR133	16397	BC112307	G protein-coupled receptor 133	283383	DKFZp434B1272|FLJ16770|MGC138512|MGC138514|PGR25
824	chr15	94676051	94676321	1.960000	transcription_start_site	+	94676188	94676188	-2	NR2F2	21528	BC014664	nuclear receptor subfamily 2, group F, member 2	7026	ARP1|COUP-TFII|COUPTFB|MGC117452|SVP40|TFCOUP2
825	chr19	46048493	46048947	1.960000	transcription_start_site	-	46048180	46048180	-540	CYP2A6	31420	BC096253	cytochrome P450, family 2, subfamily A, polypeptide 6	1548	CPA6|CYP2A|CYP2A3|P450C2A|P450PB
825	chr19	46048493	46048947	1.960000	transcription_start_site	-	46048180	46048180	-540	CYP2A6	31419	NM_000762	cytochrome P450, family 2, subfamily A, polypeptide 6	1548	CPA6|CYP2A|CYP2A3|P450C2A|P450PB
826	chr6	168160924	168161564	1.960000	transcription_start_site	+	168161401	168161401	-157	KIF25	56282	NM_005355	kinesin family member 25	3834	KNSL3
826	chr6	168160924	168161564	1.960000	transcription_start_site	+	168161401	168161401	-157	KIF25	56283	NM_030615	kinesin family member 25	3834	KNSL3
827	chr7	150179726	150180555	1.960000	transcription_start_site	+	150180505	150180505	-364	ABP1	59358	NM_001091	amiloride binding protein 1 (amine oxidase (copper-containing))	26	ABP|AOC1|DAO|DAO1|KAO
827	chr7	150179726	150180555	1.960000	transcription_start_site	+	150180535	150180535	-394	ABP1	59359	U11863	amiloride binding protein 1 (amine oxidase (copper-containing))	26	ABP|AOC1|DAO|DAO1|KAO
827	chr7	150179726	150180555	1.960000	transcription_start_site	+	150180544	150180544	-403	ABP1	59360	BC014093	amiloride binding protein 1 (amine oxidase (copper-containing))	26	ABP|AOC1|DAO|DAO1|KAO
[truncated: 3,110 more rows]
